# Supplementary material for: Feed restriction affects follicular development by regulating cell cycle progression in porcine mural granulosa cells
Source: J Anim Sci Biotechnol. 2026 Jul 21;17:149. doi: 10.1186/s40104-026-01464-1 (PMC13386861; doi:10.1186/s40104-026-01464-1)
Supplement: Supplementary file 2 — Additional file 2: Table S3. Transcriptomic profiling of mitochondrial genes based on MitoCarta 3.0. [file 40104_2026_1464_MOESM2_ESM.xlsx]

## Sheet: Sheet1
Human Symbol	Log2FC (in my dataset)	MitoCarta3.0_SubMitoLocalization	MitoCarta3.0_MitoPathways
CYC1	0.333007	MIM	OXPHOS > Complex III > CIII subunits | Metabolism > Metals and cofactors > Heme-containing proteins | Metabolism > Electron carriers > Cytochromes | OXPHOS > OXPHOS subunits
SDHB	0.452174	MIM	OXPHOS > Complex II > CII subunits | Metabolism > Carbohydrate metabolism > TCA cycle | Metabolism > Metals and cofactors > Fe-S-containing proteins | OXPHOS > OXPHOS subunits
COQ7	0.433439	MIM	Metabolism > Metals and cofactors > Coenzyme Q metabolism
SDHA	0.0400729	MIM	OXPHOS > Complex II > CII subunits | Metabolism > Carbohydrate metabolism > TCA cycle | OXPHOS > OXPHOS subunits
UQCRC1	0.131694	MIM	Protein import, sorting and homeostasis > Protein import and sorting > Preprotein cleavage | OXPHOS > Complex III > CIII subunits | OXPHOS > OXPHOS subunits
COQ5	0.139535	MIM	Metabolism > Metals and cofactors > Coenzyme Q metabolism
PDHA1	0.188752	Matrix	Metabolism > Carbohydrate metabolism > Pyruvate metabolism
COQ9	0.025648	MIM	Metabolism > Metals and cofactors > Coenzyme Q metabolism
MRPL12	0.0169094	Matrix	Mitochondrial central dogma > mtRNA metabolism > Transcription | Mitochondrial central dogma > Translation > Mitochondrial ribosome
ATP5F1D	0.149283	MIM	OXPHOS > Complex V > CV subunits | OXPHOS > OXPHOS subunits
COX5A	0.432533	MIM	OXPHOS > Complex IV > CIV subunits | OXPHOS > OXPHOS subunits
ISCA2	-0.0290247	Matrix	Metabolism > Metals and cofactors > Fe-S cluster biosynthesis | Metabolism > Metals and cofactors > Fe-S-containing proteins
PMPCB	0.169298	Matrix	Protein import, sorting and homeostasis > Protein import and sorting > Preprotein cleavage | Protein import, sorting and homeostasis > Protein homeostasis > Proteases
UQCRFS1	0.345069	MIM	OXPHOS > Complex III > CIII subunits | Metabolism > Metals and cofactors > Fe-S-containing proteins | OXPHOS > OXPHOS subunits
ATP5F1A	0.323269	MIM	OXPHOS > Complex V > CV subunits | OXPHOS > OXPHOS subunits
OGDH	-0.14455	Matrix	Metabolism > Carbohydrate metabolism > TCA cycle
PDHB	0.352012	Matrix	Metabolism > Carbohydrate metabolism > Pyruvate metabolism
UQCRC2	0.198746	MIM	Protein import, sorting and homeostasis > Protein import and sorting > Preprotein cleavage | OXPHOS > Complex III > CIII subunits | OXPHOS > OXPHOS subunits
SDHD	#N/A	MIM	OXPHOS > Complex II > CII subunits | Metabolism > Carbohydrate metabolism > TCA cycle | Metabolism > Metals and cofactors > Heme-containing proteins | OXPHOS > OXPHOS subunits
MRPS35	0.281863	Matrix	Mitochondrial central dogma > Translation > Mitochondrial ribosome
UQCRQ	0.1738	MIM	OXPHOS > Complex III > CIII subunits | OXPHOS > OXPHOS subunits
MRPL53	#N/A	Matrix	Mitochondrial central dogma > Translation > Mitochondrial ribosome
DBT	0.0153912	Matrix	Metabolism > Amino acid metabolism > Branched-chain amino acid metabolism | Metabolism > Amino acid metabolism > Branched-chain amino acid dehydrogenase complex
PDK4	-0.475593	MIM	Metabolism > Carbohydrate metabolism > Pyruvate metabolism
MDH2	0.0567291	Matrix	Metabolism > Carbohydrate metabolism > Gluconeogenesis | Metabolism > Carbohydrate metabolism > Malate-aspartate shuttle | Metabolism > Carbohydrate metabolism > TCA cycle
MRPS27	0.153457	Matrix	Mitochondrial central dogma > Translation > Mitochondrial ribosome
CS	-0.0581854	Matrix	Metabolism > Carbohydrate metabolism > TCA cycle
GRPEL1	#N/A	Matrix	Protein import, sorting and homeostasis > Protein import and sorting > Import motor | Metabolism > Metals and cofactors > Fe-S cluster biosynthesis
DLAT	0.24593	Matrix	Metabolism > Carbohydrate metabolism > Pyruvate metabolism
LRPPRC	0.0234614	Matrix	Mitochondrial central dogma > mtRNA metabolism > mtRNA stability and decay | Mitochondrial central dogma > Translation
DLST	0.0894759	Matrix	Metabolism > Carbohydrate metabolism > TCA cycle | Metabolism > Amino acid metabolism > Lysine metabolism
PDHX	0.198718	Matrix	Metabolism > Carbohydrate metabolism > Pyruvate metabolism
GFM1	-0.429647	Matrix	Mitochondrial central dogma > Translation > Translation factors
MPC2	-0.0230443	MIM	Metabolism > Carbohydrate metabolism > Gluconeogenesis | Metabolism > Carbohydrate metabolism > Pyruvate metabolism | Metabolism > Carbohydrate metabolism > TCA-associated | Small molecule transport
NDUFS1	0.0859943	MIM	OXPHOS > Complex I > CI subunits | Metabolism > Metals and cofactors > Fe-S-containing proteins | OXPHOS > OXPHOS subunits
MRPL46	0.663407	Matrix	Mitochondrial central dogma > Translation > Mitochondrial ribosome
ATP5F1E	#N/A	MIM	OXPHOS > Complex V > CV subunits | OXPHOS > OXPHOS subunits
SLC25A3	0.0292158	MIM	Metabolism > Metals and cofactors > Copper metabolism | Signaling > Calcium homeostasis > Calcium cycle | Small molecule transport > SLC25A family
MRPS23	0.283924	Matrix	Mitochondrial central dogma > Translation > Mitochondrial ribosome
FH	0.340668	Matrix	Metabolism > Carbohydrate metabolism > TCA cycle
PMPCA	0.0601436	Matrix	Protein import, sorting and homeostasis > Protein import and sorting > Preprotein cleavage | Protein import, sorting and homeostasis > Protein homeostasis > Proteases
ATP5F1B	#N/A	MIM	OXPHOS > Complex V > CV subunits | OXPHOS > OXPHOS subunits
SDHAF4	0.00987828	Matrix	OXPHOS > Complex II > CII assembly factors | OXPHOS > OXPHOS assembly factors
UQCR10	0.129003	MIM	OXPHOS > Complex III > CIII subunits | OXPHOS > OXPHOS subunits
ISCA1	0.232069	Matrix	Metabolism > Metals and cofactors > Fe-S cluster biosynthesis | Metabolism > Metals and cofactors > Fe-S-containing proteins
SUCLA2	0.116439	Matrix	Metabolism > Carbohydrate metabolism > TCA cycle | Metabolism > Carbohydrate metabolism > Itaconate metabolism | Metabolism > Nucleotide metabolism > Nucleotide synthesis and processing
COQ3	0.506098	MIM	Metabolism > Metals and cofactors > Coenzyme Q metabolism
IARS2	0.0548184	Matrix	Mitochondrial central dogma > Translation > mt-tRNA synthetases
MRPS15	0.378448	Matrix	Mitochondrial central dogma > Translation > Mitochondrial ribosome
IDH3A	0.328035	Matrix	Metabolism > Carbohydrate metabolism > TCA cycle
COX11	-0.113421	MIM	OXPHOS > Complex IV > CIV assembly factors | Metabolism > Metals and cofactors > Copper metabolism | OXPHOS > OXPHOS assembly factors
ETFDH	0.118695	MIM	Metabolism > Lipid metabolism > Fatty acid oxidation | Metabolism > Amino acid metabolism > Branched-chain amino acid metabolism | Metabolism > Amino acid metabolism > Lysine metabolism | Metabolism > Amino acid metabolism > Glycine metabolism | Metabolism > Metals and cofactors > Fe-S-containing proteins | Metabolism > Vitamin metabolism > Choline and betaine metabolism | Metabolism > Electron c…
TIMM10	0.164661	MIM	Protein import, sorting and homeostasis > Protein homeostasis > Chaperones | Protein import, sorting and homeostasis > Protein import and sorting
MRPL34	-0.00985036	Matrix	Mitochondrial central dogma > Translation > Mitochondrial ribosome
MRPL2	0.340859	Matrix	Mitochondrial central dogma > Translation > Mitochondrial ribosome
BCKDHA	-0.204698	MIM	Metabolism > Amino acid metabolism > Branched-chain amino acid metabolism | Metabolism > Amino acid metabolism > Branched-chain amino acid dehydrogenase complex
UQCRH	#N/A	MIM	OXPHOS > Complex III > CIII subunits | OXPHOS > OXPHOS subunits
HIGD2A	0.410184	MIM	OXPHOS > OXPHOS assembly factors | OXPHOS > Respirasome assembly
ATP5PO	0.33838	MIM	OXPHOS > Complex V > CV subunits | OXPHOS > OXPHOS subunits
ECHS1	-0.137883	Matrix	Metabolism > Lipid metabolism > Fatty acid oxidation | Metabolism > Amino acid metabolism > Branched-chain amino acid metabolism | Metabolism > Amino acid metabolism > Lysine metabolism
LETMD1	-0.0749054	Membrane	Small molecule transport
COX6A1	#N/A	MIM	OXPHOS > Complex IV > CIV subunits | OXPHOS > OXPHOS subunits
COX15	-0.154291	MIM	OXPHOS > Complex IV > CIV assembly factors | Metabolism > Metals and cofactors > Heme synthesis and processing | OXPHOS > OXPHOS assembly factors
AFG3L2	-0.0297532	MIM	Protein import, sorting and homeostasis > Protein homeostasis > Proteases
HADHA	-0.0200353	MIM	Metabolism > Lipid metabolism > Fatty acid oxidation | Metabolism > Lipid metabolism > Cardiolipin synthesis | Metabolism > Amino acid metabolism > Branched-chain amino acid metabolism
ETFA	0.0847256	Matrix	Metabolism > Lipid metabolism > Fatty acid oxidation | Metabolism > Amino acid metabolism > Branched-chain amino acid metabolism | Metabolism > Amino acid metabolism > Lysine metabolism | Metabolism > Amino acid metabolism > Glycine metabolism | Metabolism > Vitamin metabolism > Choline and betaine metabolism | Metabolism > Electron carriers > Q-linked reactions, other
NDUFS7	#N/A	MIM	OXPHOS > Complex I > CI subunits | Metabolism > Metals and cofactors > Fe-S-containing proteins | OXPHOS > OXPHOS subunits
CPT2	0.128903	MIM	Metabolism > Lipid metabolism > Fatty acid oxidation | Metabolism > Metals and cofactors > Carnitine synthesis and transport | Metabolism > Metals and cofactors > Carnitine shuttle
BCKDHB	-0.141211	MIM	Metabolism > Amino acid metabolism > Branched-chain amino acid metabolism | Metabolism > Amino acid metabolism > Branched-chain amino acid dehydrogenase complex
IDH3B	0.0287543	Matrix	Metabolism > Carbohydrate metabolism > TCA cycle
LARS2	0.125833	Matrix	Mitochondrial central dogma > Translation > mt-tRNA synthetases
ACADS	-0.0101521	Matrix	Metabolism > Lipid metabolism > Fatty acid oxidation
LETM1	0.0178068	MIM	Signaling > Calcium homeostasis > Calcium cycle
ATP5ME	0.502537	MIM	OXPHOS > Complex V > CV subunits | OXPHOS > OXPHOS subunits | Mitochondrial dynamics and surveillance > Cristae formation
OPA1	-0.0553175	MIM	Mitochondrial dynamics and surveillance > Fusion | Mitochondrial dynamics and surveillance > Cristae formation
AUH	-0.345602	Matrix	Metabolism > Carbohydrate metabolism > Itaconate metabolism | Metabolism > Amino acid metabolism > Branched-chain amino acid metabolism
SUCLG1	0.0977297	Matrix	Metabolism > Carbohydrate metabolism > TCA cycle | Metabolism > Carbohydrate metabolism > Itaconate metabolism | Metabolism > Nucleotide metabolism > Nucleotide synthesis and processing
NDUFV2	0.341227	MIM	OXPHOS > Complex I > CI subunits | Metabolism > Metals and cofactors > Fe-S-containing proteins | OXPHOS > OXPHOS subunits
COQ6	0.211917	MIM	Metabolism > Metals and cofactors > Coenzyme Q metabolism
MRPL43	0.371728	Matrix	Mitochondrial central dogma > Translation > Mitochondrial ribosome
ABHD11	0.235138	Matrix	Metabolism > Carbohydrate metabolism > TCA-associated
ATP5PF	0.193386	MIM	OXPHOS > Complex V > CV subunits | OXPHOS > OXPHOS subunits
NDUFB8	0.438158	MIM	OXPHOS > Complex I > CI subunits | OXPHOS > OXPHOS subunits
LONP1	0.131386	Matrix	Protein import, sorting and homeostasis > Protein homeostasis > Proteases
DLD	0.142165	Matrix	Metabolism > Carbohydrate metabolism > Pyruvate metabolism | Metabolism > Carbohydrate metabolism > TCA cycle | Metabolism > Amino acid metabolism > Branched-chain amino acid metabolism | Metabolism > Amino acid metabolism > Branched-chain amino acid dehydrogenase complex | Metabolism > Amino acid metabolism > Lysine metabolism | Metabolism > Amino acid metabolism > Glycine metabolism | Metabolis…
AIFM1	0.0539494	MIM	Protein import, sorting and homeostasis > Protein import and sorting > MIA40 | OXPHOS > Complex I > CI assembly factors | OXPHOS > OXPHOS assembly factors | Mitochondrial dynamics and surveillance > Apoptosis
ECHDC3	-0.550449	Matrix	0
APOOL	0.388187	MIM	Mitochondrial dynamics and surveillance > Cristae formation > MICOS complex
MRPL10	-0.0321935	Matrix	Mitochondrial central dogma > Translation > Mitochondrial ribosome
MRRF	0.154945	Matrix	Mitochondrial central dogma > Translation > Translation factors
NDUFS8	0.360498	MIM	OXPHOS > Complex I > CI subunits | Metabolism > Metals and cofactors > Fe-S-containing proteins | OXPHOS > OXPHOS subunits
ACADM	0.304712	Matrix	Metabolism > Lipid metabolism > Fatty acid oxidation
IMMT	0.0733928	MIM	Mitochondrial dynamics and surveillance > Cristae formation > MICOS complex
TIMM9	#N/A	MIM	Protein import, sorting and homeostasis > Protein homeostasis > Chaperones | Protein import, sorting and homeostasis > Protein import and sorting
SLC25A4	-0.494355	MIM	Metabolism > Nucleotide metabolism > Nucleotide import | Signaling > Calcium homeostasis > Mitochondrial permeability transition pore | Small molecule transport > SLC25A family
SAMM50	0.180532	MOM	Protein import, sorting and homeostasis > Protein import and sorting > SAM | Mitochondrial dynamics and surveillance > Intramitochondrial membrane interactions
NDUFS2	0.144778	MIM	OXPHOS > Complex I > CI subunits | Metabolism > Metals and cofactors > Fe-S-containing proteins | OXPHOS > OXPHOS subunits
NDUFV1	0.241614	MIM	OXPHOS > Complex I > CI subunits | Metabolism > Metals and cofactors > Fe-S-containing proteins | OXPHOS > OXPHOS subunits
ACO2	0.0252273	Matrix	Metabolism > Carbohydrate metabolism > TCA cycle | Metabolism > Metals and cofactors > Fe-S-containing proteins
SUPV3L1	0.149451	Matrix	Mitochondrial central dogma > mtRNA metabolism > mtRNA granules | Mitochondrial central dogma > mtRNA metabolism > mtRNA stability and decay
FECH	-0.0614036	MIM	Metabolism > Metals and cofactors > Heme synthesis and processing | Metabolism > Metals and cofactors > Fe-S-containing proteins
MTIF2	0.0892517	Matrix	Mitochondrial central dogma > Translation > Translation factors
PHB	#N/A	MIM	Protein import, sorting and homeostasis > Protein homeostasis > Chaperones
HIBCH	-0.100702	Matrix	Metabolism > Amino acid metabolism > Branched-chain amino acid metabolism
MRPS2	0.0139753	Matrix	Mitochondrial central dogma > Translation > Mitochondrial ribosome
HSPA9	0.149729	Matrix	Metabolism > Metals and cofactors > Fe-S cluster biosynthesis
SURF1	-0.0174255	MIM	OXPHOS > Complex IV > CIV assembly factors | OXPHOS > OXPHOS assembly factors
PRDX3	-0.0529509	Matrix	Metabolism > Detoxification > ROS and glutathione metabolism
GHITM	0.0919685	MIM	Mitochondrial dynamics and surveillance > Apoptosis
GUF1	-0.0139068	Matrix	Mitochondrial central dogma > Translation
TIMM13	0.342786	MIM	Protein import, sorting and homeostasis > Protein homeostasis > Chaperones | Protein import, sorting and homeostasis > Protein import and sorting
LYRM4	-0.0841686	Matrix	Metabolism > Metals and cofactors > Fe-S cluster biosynthesis
MRPL16	0.218509	Matrix	Mitochondrial central dogma > Translation > Mitochondrial ribosome
MRPL40	0.340982	Matrix	Mitochondrial central dogma > Translation > Mitochondrial ribosome
IDH3G	-0.0332084	Matrix	Metabolism > Carbohydrate metabolism > TCA cycle
SDHC	-0.169683	MIM	OXPHOS > Complex II > CII subunits | Metabolism > Carbohydrate metabolism > TCA cycle | Metabolism > Metals and cofactors > Heme-containing proteins | OXPHOS > OXPHOS subunits
NDUFB5	0.273972	MIM	OXPHOS > Complex I > CI subunits | OXPHOS > OXPHOS subunits
SDHAF2	0.197824	Matrix	OXPHOS > Complex II > CII assembly factors | OXPHOS > OXPHOS assembly factors
COQ10A	#N/A	MIM	Metabolism > Metals and cofactors > Coenzyme Q metabolism
GATD3A	#N/A	Matrix	0
TXN2	0.104227	Matrix	Metabolism > Vitamin metabolism > Vitamin C metabolism | Metabolism > Detoxification > ROS and glutathione metabolism
MRPS18A	0.110192	Matrix	Mitochondrial central dogma > Translation > Mitochondrial ribosome
COX6C	0.180749	MIM	OXPHOS > Complex IV > CIV subunits | OXPHOS > OXPHOS subunits
NDUFB9	0.431596	MIM	OXPHOS > Complex I > CI subunits | OXPHOS > OXPHOS subunits
MTCH2	#N/A	MOM	Small molecule transport > SLC25A family | Mitochondrial dynamics and surveillance > Fusion
NDUFA6	0.327527	MIM	OXPHOS > Complex I > CI subunits | OXPHOS > OXPHOS subunits
SLC25A20	-0.245223	MIM	Metabolism > Lipid metabolism > Fatty acid oxidation | Metabolism > Metals and cofactors > Carnitine synthesis and transport | Metabolism > Metals and cofactors > Carnitine shuttle | Small molecule transport > SLC25A family
MRPL1	#N/A	Matrix	Mitochondrial central dogma > Translation > Mitochondrial ribosome
TIMM44	0.189922	MIM	Protein import, sorting and homeostasis > Protein import and sorting > Import motor
COX17	0.503781	IMS	OXPHOS > Complex IV > CIV assembly factors | Metabolism > Metals and cofactors > Copper metabolism | OXPHOS > OXPHOS assembly factors
MICOS10	#N/A	MIM	Mitochondrial dynamics and surveillance > Cristae formation > MICOS complex
SOD2	-0.0593664	Matrix	Metabolism > Detoxification > ROS and glutathione metabolism
COX6B1	#N/A	MIM	OXPHOS > Complex IV > CIV subunits | OXPHOS > OXPHOS subunits
VDAC1	0.327712	MOM	Signaling > Calcium homeostasis > Mitochondrial permeability transition pore | Mitochondrial dynamics and surveillance > Organelle contact sites | Small molecule transport
CLPP	0.0886903	Matrix	Protein import, sorting and homeostasis > Protein homeostasis > Proteases
HADH	0.178321	Matrix	Metabolism > Lipid metabolism > Fatty acid oxidation | Metabolism > Amino acid metabolism > Lysine metabolism
ACADL	0.264755	MIM	Metabolism > Lipid metabolism > Fatty acid oxidation
ACAT1	-0.0921223	Matrix	Metabolism > Carbohydrate metabolism > Ketone metabolism | Metabolism > Lipid metabolism > Fatty acid oxidation | Metabolism > Amino acid metabolism > Branched-chain amino acid metabolism | Metabolism > Amino acid metabolism > Lysine metabolism
MALSU1	0.0173126	Matrix	Mitochondrial central dogma > Translation > Mitochondrial ribosome assembly
CLPX	0.0153571	Matrix	Protein import, sorting and homeostasis > Protein homeostasis > Proteases
NDUFS4	0.344524	MIM	OXPHOS > Complex I > CI subunits | OXPHOS > OXPHOS subunits
MRPL4	0.195679	Matrix	Mitochondrial central dogma > Translation > Mitochondrial ribosome
C1QBP	0.358784	Matrix	Signaling > Immune response
PITRM1	-0.0826804	Matrix	Protein import, sorting and homeostasis > Protein homeostasis > Proteases
UQCC1	-0.0656343	MIM	OXPHOS > Complex III > CIII assembly factors | OXPHOS > OXPHOS assembly factors
MRPL55	0.431251	Matrix	Mitochondrial central dogma > Translation > Mitochondrial ribosome
MRM1	0.0830763	Matrix	Mitochondrial central dogma > mtRNA metabolism > mtRNA granules | Mitochondrial central dogma > mtRNA metabolism > mt-rRNA modifications
MECR	0.079303	Matrix	Metabolism > Lipid metabolism > Type II fatty acid synthesis
MRPL44	0.203885	Matrix	Mitochondrial central dogma > Translation > Mitochondrial ribosome
HSDL2	0.13641	Matrix	0
MRPS14	0.224145	Matrix	Mitochondrial central dogma > Translation > Mitochondrial ribosome
ABCB8	0.298375	MIM	Small molecule transport > ABC transporters
ATPAF2	0.341033	Matrix	OXPHOS > Complex V > CV assembly factors | OXPHOS > OXPHOS assembly factors
NDUFA9	0.364268	MIM	OXPHOS > Complex I > CI subunits | OXPHOS > OXPHOS subunits
COA6	#N/A	IMS	OXPHOS > Complex IV > CIV assembly factors | OXPHOS > OXPHOS assembly factors
POLRMT	-0.0614714	Matrix	Mitochondrial central dogma > mtDNA maintenance > mtDNA replication | Mitochondrial central dogma > mtDNA maintenance > mtDNA nucleoid | Mitochondrial central dogma > mtRNA metabolism > Transcription
ISCU	0.0646106	Matrix	Metabolism > Metals and cofactors > Fe-S cluster biosynthesis | Metabolism > Metals and cofactors > Fe-S-containing proteins
RTN4IP1	0.354442	Matrix	0
OGDHL	#N/A	Matrix	Metabolism > Carbohydrate metabolism > TCA cycle
ATP5F1C	0.241811	MIM	OXPHOS > Complex V > CV subunits | OXPHOS > OXPHOS subunits
BCKDK	0.263125	Matrix	Metabolism > Amino acid metabolism > Branched-chain amino acid metabolism | Metabolism > Amino acid metabolism > Branched-chain amino acid dehydrogenase complex
GFM2	0.0274688	Matrix	Mitochondrial central dogma > Translation > Translation factors
NDUFAF4	0.40456	MIM	OXPHOS > Complex I > CI assembly factors | OXPHOS > OXPHOS assembly factors
SLC25A35	0.117134	MIM	Small molecule transport > SLC25A family
SLC25A11	0.307428	MIM	Metabolism > Carbohydrate metabolism > Gluconeogenesis | Metabolism > Carbohydrate metabolism > Malate-aspartate shuttle | Metabolism > Carbohydrate metabolism > TCA-associated | Small molecule transport > SLC25A family
TIMM8B	0.394605	MIM	Protein import, sorting and homeostasis > Protein homeostasis > Chaperones | Protein import, sorting and homeostasis > Protein import and sorting
MCAT	0.153385	Matrix	Metabolism > Lipid metabolism > Type II fatty acid synthesis
IBA57	#N/A	Matrix	Metabolism > Metals and cofactors > Fe-S cluster biosynthesis
PHB2	0.302541	MIM	Protein import, sorting and homeostasis > Protein homeostasis > Chaperones
DAP3	0.135022	Matrix	Mitochondrial central dogma > Translation > Mitochondrial ribosome
CMC2	#N/A	IMS	OXPHOS > Complex IV > CIV assembly factors | OXPHOS > OXPHOS assembly factors
SDHAF1	-0.135027	Matrix	OXPHOS > Complex II > CII assembly factors | OXPHOS > OXPHOS assembly factors
MRPS17	#N/A	Matrix	Mitochondrial central dogma > Translation > Mitochondrial ribosome
ADHFE1	-0.551797	Matrix	Metabolism > Amino acid metabolism > GABA metabolism
NFS1	-0.226241	Matrix	Metabolism > Metals and cofactors > Fe-S cluster biosynthesis | Metabolism > Metals and cofactors > Fe-S-containing proteins
NDUFAF5	0.61417	MIM	OXPHOS > Complex I > CI assembly factors | OXPHOS > OXPHOS assembly factors
MRPL17	0.464167	Matrix	Mitochondrial central dogma > Translation > Mitochondrial ribosome
TACO1	0.380322	Matrix	Mitochondrial central dogma > Translation > Translation factors | OXPHOS > Complex IV > CIV assembly factors | OXPHOS > OXPHOS assembly factors
MFN1	0.0796608	MOM	Mitochondrial dynamics and surveillance > Fusion | Mitochondrial dynamics and surveillance > Organelle contact sites
PPTC7	0.103723	Matrix	Signaling
MRPL11	0.490485	Matrix	Mitochondrial central dogma > Translation > Mitochondrial ribosome
COX4I1	0.313099	MIM	OXPHOS > Complex IV > CIV subunits | OXPHOS > OXPHOS subunits
NDUFS6	0.211874	MIM	OXPHOS > Complex I > CI subunits | OXPHOS > OXPHOS subunits
MRPL13	0.373959	Matrix	Mitochondrial central dogma > Translation > Mitochondrial ribosome
OXCT1	-0.118932	Matrix	Metabolism > Carbohydrate metabolism > Ketone metabolism
COX5B	0.312485	MIM	OXPHOS > Complex IV > CIV subunits | OXPHOS > OXPHOS subunits
PDK2	0.0918598	Matrix	Metabolism > Carbohydrate metabolism > Pyruvate metabolism
ALAS1	#N/A	Matrix	Metabolism > Metals and cofactors > Heme synthesis and processing
MRPL33	0.0775755	Matrix	Mitochondrial central dogma > Translation > Mitochondrial ribosome
MTO1	-0.0202815	Matrix	Mitochondrial central dogma > mtRNA metabolism > mt-tRNA modifications | Metabolism > Vitamin metabolism > Folate and 1-C metabolism
LIAS	0.168076	Matrix	Metabolism > Lipid metabolism > Lipoate insertion | Metabolism > Metals and cofactors > Fe-S-containing proteins
NDUFA5	0.215592	MIM	OXPHOS > Complex I > CI subunits | OXPHOS > OXPHOS subunits
NDUFB6	0.42929	MIM	OXPHOS > Complex I > CI subunits | OXPHOS > OXPHOS subunits
MTX2	0.154292	MOM	Protein import, sorting and homeostasis > Protein import and sorting > SAM | Mitochondrial dynamics and surveillance > Intramitochondrial membrane interactions
SUCLG2	0.196727	Matrix	Metabolism > Carbohydrate metabolism > TCA cycle | Metabolism > Carbohydrate metabolism > Itaconate metabolism | Metabolism > Nucleotide metabolism > Nucleotide synthesis and processing
FDX1	0.157805	Matrix	Metabolism > Lipid metabolism > Cholesterol, bile acid, steroid synthesis | Metabolism > Metals and cofactors > Heme synthesis and processing | Metabolism > Metals and cofactors > Fe-S cluster biosynthesis | Metabolism > Metals and cofactors > Fe-S-containing proteins | Metabolism > Vitamin metabolism > Vitamin D metabolism
SLC25A1	0.319578	MIM	Metabolism > Carbohydrate metabolism > Gluconeogenesis | Metabolism > Carbohydrate metabolism > TCA-associated | Metabolism > Lipid metabolism | Small molecule transport > SLC25A family
MRPS28	0.234823	Matrix	Mitochondrial central dogma > Translation > Mitochondrial ribosome
TIMM50	0.0336653	MIM	Protein import, sorting and homeostasis > Protein import and sorting > TIM23 presequence pathway
VDAC2	0.364635	MOM	Small molecule transport
SLC25A42	-0.39822	MIM	Metabolism > Metals and cofactors > Coenzyme A metabolism | Small molecule transport > SLC25A family
TOMM7	0.271289	MOM	Protein import, sorting and homeostasis > Protein import and sorting > TOM | Mitochondrial dynamics and surveillance > Mitophagy | Mitochondrial dynamics and surveillance > Autophagy
ECH1	0.00212712	Matrix	Metabolism > Lipid metabolism
GATB	#N/A	Matrix	Mitochondrial central dogma > Translation > mt-tRNA synthetases
BCS1L	0.22551	MIM	OXPHOS > Complex III > CIII assembly factors | OXPHOS > OXPHOS assembly factors
ERAL1	0.103106	Matrix	Mitochondrial central dogma > mtRNA metabolism > mtRNA granules | Mitochondrial central dogma > Translation > Mitochondrial ribosome assembly
CMC1	-0.0223169	IMS	OXPHOS > Complex IV > CIV assembly factors | OXPHOS > OXPHOS assembly factors
MRPL28	0.342804	Matrix	Mitochondrial central dogma > Translation > Mitochondrial ribosome
TSFM	0.142902	Matrix	Mitochondrial central dogma > Translation > Translation factors
FXN	0.176745	Matrix	Metabolism > Metals and cofactors > Fe-S cluster biosynthesis
NFU1	0.0604136	Matrix	Metabolism > Metals and cofactors > Fe-S cluster biosynthesis | Metabolism > Metals and cofactors > Fe-S-containing proteins
YARS2	0.0553928	Matrix	Mitochondrial central dogma > Translation > mt-tRNA synthetases
MRPL21	#N/A	Matrix	Mitochondrial central dogma > Translation > Mitochondrial ribosome
ALDH4A1	0.399127	Matrix	Metabolism > Amino acid metabolism > Proline metabolism | Metabolism > Amino acid metabolism > Glyoxylate metabolism
TOMM40L	-0.0362999	MOM	Protein import, sorting and homeostasis > Protein import and sorting > TOM
NDUFAF1	0.11697	MIM	OXPHOS > Complex I > CI assembly factors | OXPHOS > OXPHOS assembly factors
NDUFB10	0.179748	MIM	OXPHOS > Complex I > CI subunits | OXPHOS > OXPHOS subunits
ACADSB	0.341155	Matrix	Metabolism > Lipid metabolism > Fatty acid oxidation | Metabolism > Amino acid metabolism > Branched-chain amino acid metabolism
MRPS9	0.0386324	Matrix	Mitochondrial central dogma > mtRNA metabolism > mtRNA granules | Mitochondrial central dogma > Translation > Mitochondrial ribosome
COQ8A	0.137504	MIM	Metabolism > Metals and cofactors > Coenzyme Q metabolism
ACADVL	0.260391	MIM	Metabolism > Lipid metabolism > Fatty acid oxidation
COQ4	-0.14229	MIM	Metabolism > Metals and cofactors > Coenzyme Q metabolism
MRPL15	0.27803	Matrix	Mitochondrial central dogma > Translation > Mitochondrial ribosome
NDUFA2	0.405779	MIM	OXPHOS > Complex I > CI subunits | OXPHOS > OXPHOS subunits
MRPL24	0.38045	Matrix	Mitochondrial central dogma > Translation > Mitochondrial ribosome
HSPD1	0.16939	Matrix	Protein import, sorting and homeostasis > Protein homeostasis > Chaperones
NDUFS5	0.296204	MIM	OXPHOS > Complex I > CI subunits | OXPHOS > OXPHOS subunits
AK3	-0.261679	Matrix	Metabolism > Nucleotide metabolism > Nucleotide synthesis and processing
CYCS	0.577077	IMS	Metabolism > Metals and cofactors > Heme-containing proteins | Metabolism > Electron carriers > Cytochromes | OXPHOS > OXPHOS subunits | OXPHOS > Cytochrome C | Mitochondrial dynamics and surveillance > Apoptosis
MIPEP	-0.237247	Matrix	Protein import, sorting and homeostasis > Protein import and sorting > Preprotein cleavage | Protein import, sorting and homeostasis > Protein homeostasis > Proteases
LYRM7	-0.0223233	Matrix	OXPHOS > Complex III > CIII assembly factors | OXPHOS > OXPHOS assembly factors
CRAT	0.392289	MIM	Metabolism > Lipid metabolism > Fatty acid oxidation
PCCB	0.474846	Matrix	Metabolism > Carbohydrate metabolism > Propanoate metabolism | Metabolism > Lipid metabolism > Fatty acid oxidation
MRPS7	0.271563	Matrix	Mitochondrial central dogma > mtRNA metabolism > mtRNA granules | Mitochondrial central dogma > Translation > Mitochondrial ribosome
MRPL3	-0.218357	Matrix	Mitochondrial central dogma > Translation > Mitochondrial ribosome
PRODH	#N/A	MIM	Metabolism > Amino acid metabolism > Proline metabolism | Metabolism > Electron carriers > Q-linked reactions, other
PCCA	0.0714391	Matrix	Metabolism > Carbohydrate metabolism > Propanoate metabolism | Metabolism > Lipid metabolism > Fatty acid oxidation | Metabolism > Vitamin metabolism > Biotin utilizing proteins
MCCC1	0.00543946	Matrix	Metabolism > Amino acid metabolism > Branched-chain amino acid metabolism | Metabolism > Vitamin metabolism > Biotin utilizing proteins
MRPS12	0.451946	Matrix	Mitochondrial central dogma > Translation > Mitochondrial ribosome
CLPB	-0.158335	IMS	Protein import, sorting and homeostasis > Protein homeostasis > Proteases
PDK1	0.487424	Matrix	Metabolism > Carbohydrate metabolism > Pyruvate metabolism
MRPL49	-0.0489964	Matrix	Mitochondrial central dogma > Translation > Mitochondrial ribosome
COX7A2	0.374291	MIM	OXPHOS > Complex IV > CIV subunits | OXPHOS > OXPHOS subunits
TMEM126A	0.0992539	MIM	OXPHOS > Complex I > CI assembly factors | OXPHOS > OXPHOS assembly factors
ECHDC2	0.39442	Matrix	0
HCCS	0.467167	IMS	Metabolism > Metals and cofactors > Heme synthesis and processing | OXPHOS > OXPHOS subunits | OXPHOS > Cytochrome C
HIBADH	-0.170269	Matrix	Metabolism > Amino acid metabolism > Branched-chain amino acid metabolism
MRPL19	0.150502	Matrix	Mitochondrial central dogma > Translation > Mitochondrial ribosome
MRPL36	0.202183	Matrix	Mitochondrial central dogma > Translation > Mitochondrial ribosome
SLC25A30	0.0689008	MIM	Metabolism > Sulfur metabolism | Small molecule transport > SLC25A family
BDH1	-0.060286	MIM	Metabolism > Carbohydrate metabolism > Ketone metabolism
FARS2	-0.233981	Matrix	Mitochondrial central dogma > Translation > mt-tRNA synthetases
ABCB7	0.272619	MIM	Metabolism > Metals and cofactors > Heme synthesis and processing | Metabolism > Metals and cofactors > Fe-S cluster biosynthesis | Metabolism > Metals and cofactors > Molybdenum cofactor synthesis and proteins | Small molecule transport > ABC transporters
MTX1	0.399637	MOM	Protein import, sorting and homeostasis > Protein import and sorting > SAM | Mitochondrial dynamics and surveillance > Intramitochondrial membrane interactions
NDUFA7	0.237975	MIM	OXPHOS > Complex I > CI subunits | OXPHOS > OXPHOS subunits
TIMM17A	0.414731	MIM	Protein import, sorting and homeostasis > Protein import and sorting > TIM23 presequence pathway
ALDH9A1	#N/A	Matrix	Metabolism > Amino acid metabolism > GABA metabolism | Metabolism > Detoxification > ROS and glutathione metabolism
MRPS18C	0.148215	Matrix	Mitochondrial central dogma > Translation > Mitochondrial ribosome
MARS2	0.132452	Matrix	Mitochondrial central dogma > Translation > mt-tRNA synthetases
ALDH6A1	-0.0980511	MIM	Metabolism > Amino acid metabolism > Branched-chain amino acid metabolism
FDXR	-0.170841	Matrix	Metabolism > Lipid metabolism > Cholesterol, bile acid, steroid synthesis | Metabolism > Metals and cofactors > Heme synthesis and processing | Metabolism > Metals and cofactors > Fe-S cluster biosynthesis | Metabolism > Vitamin metabolism > Vitamin D metabolism
GATC	0.128652	Matrix	Mitochondrial central dogma > Translation > mt-tRNA synthetases
TRAP1	0.147506	Matrix	Protein import, sorting and homeostasis > Protein homeostasis > Chaperones
ACAD8	-0.212175	Matrix	Metabolism > Amino acid metabolism > Branched-chain amino acid metabolism
ALDH2	0.432771	Matrix	Metabolism > Detoxification > Xenobiotic metabolism
PPIF	0.414201	Matrix	Signaling > Calcium homeostasis > Mitochondrial permeability transition pore
TIMM22	0.0418678	MIM	Protein import, sorting and homeostasis > Protein import and sorting > TIM22 carrier pathway
IVD	-0.0835768	Matrix	Metabolism > Amino acid metabolism > Branched-chain amino acid metabolism
L2HGDH	0.00489092	MIM	Metabolism > Carbohydrate metabolism > TCA-associated
ETHE1	0.532777	Matrix	Metabolism > Sulfur metabolism
MRPL20	0.634157	Matrix	Mitochondrial central dogma > Translation > Mitochondrial ribosome
SLC25A5	0.54684	MIM	Metabolism > Nucleotide metabolism > Nucleotide import | Signaling > Calcium homeostasis > Mitochondrial permeability transition pore | Small molecule transport > SLC25A family
SLC25A12	-0.150877	MIM	Metabolism > Carbohydrate metabolism > Malate-aspartate shuttle | Metabolism > Amino acid metabolism > Glutamate metabolism | Signaling > Calcium homeostasis > EF hand proteins | Small molecule transport > SLC25A family
MRPS21	#N/A	Matrix	Mitochondrial central dogma > Translation > Mitochondrial ribosome
TOMM22	0.251239	MOM	Protein import, sorting and homeostasis > Protein import and sorting > TOM
ACAA2	-0.145125	Matrix	Metabolism > Carbohydrate metabolism > Ketone metabolism | Metabolism > Lipid metabolism > Fatty acid oxidation | Metabolism > Amino acid metabolism > Lysine metabolism
MRPL30	0.565005	Matrix	Mitochondrial central dogma > Translation > Mitochondrial ribosome
DNAJA3	0.0454588	Matrix	Protein import, sorting and homeostasis > Protein homeostasis > Chaperones
NDUFB2	0.270107	MIM	OXPHOS > Complex I > CI subunits | OXPHOS > OXPHOS subunits
MRPS34	0.266	Matrix	Mitochondrial central dogma > Translation > Mitochondrial ribosome
ETFB	0.272537	Matrix	Metabolism > Lipid metabolism > Fatty acid oxidation | Metabolism > Amino acid metabolism > Branched-chain amino acid metabolism | Metabolism > Amino acid metabolism > Lysine metabolism | Metabolism > Amino acid metabolism > Glycine metabolism | Metabolism > Vitamin metabolism > Choline and betaine metabolism | Metabolism > Electron carriers > Q-linked reactions, other
AFG1L	-0.0274305	MIM	Protein import, sorting and homeostasis > Protein homeostasis > Proteases
ATP5IF1	0.114534	Matrix	OXPHOS > Complex V > CV subunits | OXPHOS > OXPHOS subunits
ATP5PB	0.180127	MIM	OXPHOS > Complex V > CV subunits | OXPHOS > OXPHOS subunits
COX7C	0.411683	MIM	OXPHOS > Complex IV > CIV subunits | OXPHOS > OXPHOS subunits
CHCHD3	-0.278409	MIM	Mitochondrial dynamics and surveillance > Cristae formation > MICOS complex | Mitochondrial dynamics and surveillance > Intramitochondrial membrane interactions
COQ10B	0.441696	MIM	Metabolism > Metals and cofactors > Coenzyme Q metabolism
ACSF3	-0.086	Matrix	Metabolism > Lipid metabolism > Type II fatty acid synthesis
POLDIP2	0.367463	Matrix	Mitochondrial central dogma > mtDNA maintenance > mtDNA nucleoid
SLC25A10	0.151226	MIM	Metabolism > Carbohydrate metabolism > Gluconeogenesis | Metabolism > Carbohydrate metabolism > Malate-aspartate shuttle | Small molecule transport > SLC25A family
SLC25A13	0.185682	MIM	Metabolism > Carbohydrate metabolism > Malate-aspartate shuttle | Metabolism > Amino acid metabolism > Urea cycle | Signaling > Calcium homeostasis > EF hand proteins | Small molecule transport > SLC25A family
PDK3	0.014712	Matrix	Metabolism > Carbohydrate metabolism > Pyruvate metabolism
ME3	0.0843399	Matrix	Metabolism > Carbohydrate metabolism > TCA-associated
MRPL22	0.262455	Matrix	Mitochondrial central dogma > Translation > Mitochondrial ribosome
IDH2	0.250551	Matrix	Metabolism > Carbohydrate metabolism > TCA cycle
GCDH	0.295278	Matrix	Metabolism > Amino acid metabolism > Lysine metabolism
MRPL47	0.0687202	Matrix	Mitochondrial central dogma > mtRNA metabolism > mtRNA granules | Mitochondrial central dogma > Translation > Mitochondrial ribosome
PPA2	0.224818	Matrix	Mitochondrial central dogma > mtDNA maintenance | Mitochondrial central dogma > mtRNA metabolism | Mitochondrial central dogma > Translation | Metabolism > Nucleotide metabolism
MRPL9	0.177393	Matrix	Mitochondrial central dogma > Translation > Mitochondrial ribosome
CHCHD10	-0.0559065	IMS	0
WARS2	-0.124713	Matrix	Mitochondrial central dogma > Translation > mt-tRNA synthetases
SLC25A19	-0.0661588	MIM	Metabolism > Vitamin metabolism > Vitamin B1 metabolism | Small molecule transport > SLC25A family
CBR4	-0.160826	Matrix	Metabolism > Lipid metabolism > Type II fatty acid synthesis
SMDT1	0.301681	MIM	Signaling > Calcium homeostasis > Calcium cycle | Small molecule transport > Calcium uniporter
HAGH	#N/A	Matrix	Metabolism > Detoxification > ROS and glutathione metabolism
COX7A1	-0.114665	MIM	OXPHOS > Complex IV > CIV subunits | OXPHOS > OXPHOS subunits
MTG1	0.165891	Matrix	Mitochondrial central dogma > Translation > Mitochondrial ribosome assembly
COX14	0.449612	MIM	Mitochondrial central dogma > Translation > Translation factors | OXPHOS > Complex IV > CIV assembly factors | OXPHOS > OXPHOS assembly factors
NDUFA12	#N/A	MIM	OXPHOS > Complex I > CI subunits | OXPHOS > OXPHOS subunits
MRPS16	#N/A	Matrix	Mitochondrial central dogma > Translation > Mitochondrial ribosome
MTERF2	-0.0182002	Matrix	Mitochondrial central dogma > mtDNA maintenance > mtDNA nucleoid
ETFRF1	-0.30891	Matrix	Metabolism > Electron carriers > Q-linked reactions, other
GPD2	-0.0154462	MIM	Metabolism > Carbohydrate metabolism > Glycerol phosphate shuttle | Metabolism > Electron carriers > Q-linked reactions, other
NDUFA10	0.30607	MIM	OXPHOS > Complex I > CI subunits | OXPHOS > OXPHOS subunits
NDUFC2	0.214853	MIM	OXPHOS > Complex I > CI subunits | OXPHOS > OXPHOS subunits
SLIRP	0.742286	Matrix	Mitochondrial central dogma > mtRNA metabolism > mtRNA stability and decay | Mitochondrial central dogma > Translation
MT-ATP6	#N/A	MIM	OXPHOS > Complex V > CV subunits | OXPHOS > OXPHOS subunits
MT-CO2	#N/A	MIM	OXPHOS > Complex IV > CIV subunits | OXPHOS > OXPHOS subunits
TIMM21	-0.071965	MIM	Mitochondrial central dogma > Translation > Translation factors | Protein import, sorting and homeostasis > Protein import and sorting > TIM23 presequence pathway | OXPHOS > Complex IV > CIV assembly factors | OXPHOS > OXPHOS assembly factors
NDUFA8	#N/A	MIM	OXPHOS > Complex I > CI subunits | OXPHOS > OXPHOS subunits
GLS	-0.0920617	MIM	Metabolism > Amino acid metabolism > Glutamate metabolism
NDUFB11	0.202622	MIM	OXPHOS > Complex I > CI subunits | OXPHOS > OXPHOS subunits
DHTKD1	-0.186925	Matrix	Metabolism > Amino acid metabolism > Lysine metabolism
FAHD2A	#N/A	Matrix	0
HSD17B8	-0.0155136	Matrix	Metabolism > Lipid metabolism > Type II fatty acid synthesis | Metabolism > Lipid metabolism > Cholesterol, bile acid, steroid synthesis
HINT2	#N/A	Matrix	Metabolism > Lipid metabolism > Cholesterol, bile acid, steroid synthesis
MRPS5	0.0622669	Matrix	Mitochondrial central dogma > Translation > Mitochondrial ribosome
C6orf136	0.117557	Matrix	0
SPRYD4	0.126984	Matrix	0
LIPT2	0.604218	Matrix	Metabolism > Lipid metabolism > Lipoate insertion
DECR1	-0.342042	Matrix	Metabolism > Lipid metabolism > Fatty acid oxidation
MRPS26	0.243967	Matrix	Mitochondrial central dogma > Translation > Mitochondrial ribosome
SLC25A15	0.368073	MIM	Metabolism > Amino acid metabolism > Urea cycle | Small molecule transport > SLC25A family
NDUFV3	#N/A	MIM	OXPHOS > Complex I > CI subunits | OXPHOS > OXPHOS subunits
BPHL	0.0800738	Matrix	Metabolism > Detoxification > Xenobiotic metabolism
STOML2	0.457847	MIM	Protein import, sorting and homeostasis > Protein homeostasis
MSRB2	-0.304218	Matrix	Metabolism > Detoxification > ROS and glutathione metabolism | Metabolism > Sulfur metabolism
LACTB	-0.0869432	IMS	Protein import, sorting and homeostasis > Protein homeostasis > Proteases | Metabolism > Lipid metabolism > Phospholipid metabolism
TOMM40	0.0843822	MOM	Protein import, sorting and homeostasis > Protein import and sorting > TOM
SLC25A25	0.00824746	MIM	Metabolism > Nucleotide metabolism > Nucleotide import | Signaling > Calcium homeostasis > EF hand proteins | Small molecule transport > SLC25A family
ADCK5	-0.0756618	unknown	0
ACAD10	-0.225381	Matrix	Metabolism > Lipid metabolism > Fatty acid oxidation
VWA8	-0.154962	Matrix	0
CCDC90B	0.0588791	MIM	0
DNAJC11	0.121504	MOM	Protein import, sorting and homeostasis > Protein import and sorting | Mitochondrial dynamics and surveillance > Intramitochondrial membrane interactions
ALKBH7	-0.0418288	Matrix	0
GLDC	-0.151097	Matrix	Metabolism > Amino acid metabolism > Glycine metabolism | Metabolism > Amino acid metabolism > Glycine cleavage system
MPC1L	#N/A	MIM	Metabolism > Carbohydrate metabolism > Gluconeogenesis | Metabolism > Carbohydrate metabolism > Pyruvate metabolism | Metabolism > Carbohydrate metabolism > TCA-associated | Small molecule transport
THEM4	#N/A	MIM	Metabolism > Lipid metabolism
SSBP1	0.199221	Matrix	Mitochondrial central dogma > mtDNA maintenance > mtDNA replication | Mitochondrial central dogma > mtDNA maintenance > mtDNA nucleoid
MRPL27	#N/A	Matrix	Mitochondrial central dogma > Translation > Mitochondrial ribosome
HSCB	-0.394619	Matrix	Metabolism > Metals and cofactors > Fe-S cluster biosynthesis
MRPS10	0.178056	Matrix	Mitochondrial central dogma > Translation > Mitochondrial ribosome
AK4	#N/A	Matrix	Metabolism > Nucleotide metabolism > Nucleotide synthesis and processing
ATAD3A	0.0409462	MIM	Mitochondrial central dogma > mtDNA maintenance > mtDNA nucleoid | Mitochondrial dynamics and surveillance > Organelle contact sites | Mitochondrial dynamics and surveillance > Intramitochondrial membrane interactions
MRPL37	0.235737	Matrix	Mitochondrial central dogma > Translation > Mitochondrial ribosome
PTGES2	#N/A	MIM	Metabolism > Lipid metabolism > Eicosanoid metabolism
TXNRD2	-0.295662	Matrix	Metabolism > Detoxification > ROS and glutathione metabolism | Metabolism > Detoxification > Selenoproteins
ACSM5	#N/A	Matrix	Metabolism > Lipid metabolism > Fatty acid oxidation | Metabolism > Detoxification > Xenobiotic metabolism
CISD1	#N/A	MOM	Metabolism > Metals and cofactors > Fe-S cluster biosynthesis | Metabolism > Metals and cofactors > Fe-S-containing proteins
MRPL41	0.186622	Matrix	Mitochondrial central dogma > Translation > Mitochondrial ribosome
MTARC2	-0.0661543	MOM	Metabolism > Metals and cofactors > Molybdenum cofactor synthesis and proteins | Metabolism > Detoxification > Xenobiotic metabolism | Metabolism > Detoxification > Amidoxime reducing complex
MRPS6	0.604781	Matrix	Mitochondrial central dogma > Translation > Mitochondrial ribosome
MRPL23	#N/A	Matrix	Mitochondrial central dogma > Translation > Mitochondrial ribosome
SQOR	0.697379	MIM	Metabolism > Electron carriers > Q-linked reactions, other | Metabolism > Sulfur metabolism
SCO1	0.0557134	MIM	OXPHOS > Complex IV > CIV assembly factors | Metabolism > Metals and cofactors > Copper metabolism | OXPHOS > OXPHOS assembly factors
GCAT	0.437532	unknown	Metabolism > Amino acid metabolism > Glycine metabolism
MTHFD1L	0.115219	Matrix	Metabolism > Vitamin metabolism > Folate and 1-C metabolism
ECI2	0.398267	Matrix	Metabolism > Lipid metabolism > Fatty acid oxidation
UQCRB	0.207236	MIM	OXPHOS > Complex III > CIII subunits | OXPHOS > OXPHOS subunits
ATP5PD	#N/A	MIM	OXPHOS > Complex V > CV subunits | OXPHOS > OXPHOS subunits
ATP5MG	#N/A	MIM	OXPHOS > Complex V > CV subunits | OXPHOS > OXPHOS subunits | Mitochondrial dynamics and surveillance > Cristae formation
CCDC58	#N/A	IMS	0
MCCC2	-0.08176	Matrix	Metabolism > Amino acid metabolism > Branched-chain amino acid metabolism
MCEE	0.0456729	Matrix	Metabolism > Carbohydrate metabolism > Propanoate metabolism | Metabolism > Lipid metabolism > Fatty acid oxidation
MOCS1	#N/A	Matrix	Metabolism > Metals and cofactors > Molybdenum cofactor synthesis and proteins
MMUT	0.0863454	Matrix	Metabolism > Carbohydrate metabolism > Propanoate metabolism | Metabolism > Lipid metabolism > Fatty acid oxidation | Metabolism > Vitamin metabolism > Vitamin B12 metabolism
SLC25A51	#N/A	MIM	Metabolism > Metals and cofactors > NAD biosynthesis and metabolism | Small molecule transport > SLC25A family
SPG7	-0.262424	MIM	Protein import, sorting and homeostasis > Protein homeostasis > Proteases
ATP5MC3	0.349549	MIM	OXPHOS > Complex V > CV subunits | OXPHOS > OXPHOS subunits
ATAD1	-0.0587867	MOM	Protein import, sorting and homeostasis > Protein homeostasis > Proteases
OXNAD1	0.435323	Matrix	0
MTG2	0.171841	Matrix	Mitochondrial central dogma > Translation > Mitochondrial ribosome assembly
DARS2	0.277052	Matrix	Mitochondrial central dogma > Translation > mt-tRNA synthetases
MRPL51	0.612973	Matrix	Mitochondrial central dogma > Translation > Mitochondrial ribosome
PC	0.541084	Matrix	Metabolism > Carbohydrate metabolism > Gluconeogenesis | Metabolism > Carbohydrate metabolism > TCA-associated | Metabolism > Vitamin metabolism > Biotin utilizing proteins
CLYBL	-0.249832	Matrix	Metabolism > Carbohydrate metabolism > Itaconate metabolism
PNPLA8	0.0287478	MIM	Metabolism > Lipid metabolism > Cardiolipin synthesis | Metabolism > Lipid metabolism > Phospholipid metabolism
MLYCD	-0.101725	Matrix	Metabolism > Lipid metabolism
PYURF	#N/A	unknown	0
TIMM17B	0.162184	MIM	Protein import, sorting and homeostasis > Protein import and sorting > TIM23 presequence pathway
MRPL32	#N/A	Matrix	Mitochondrial central dogma > Translation > Mitochondrial ribosome
SLC25A26	-0.169193	MIM	Small molecule transport > SLC25A family
PRODH2	#N/A	MIM	Metabolism > Amino acid metabolism > Glyoxylate metabolism | Metabolism > Electron carriers > Q-linked reactions, other
NIT2	0.012743	unknown	Metabolism > Detoxification
FDX2	0.114924	Matrix	Metabolism > Metals and cofactors > Heme synthesis and processing | Metabolism > Metals and cofactors > Fe-S cluster biosynthesis | Metabolism > Metals and cofactors > Fe-S-containing proteins
ME2	0.17788	Matrix	Metabolism > Carbohydrate metabolism > TCA-associated
TUFM	0.166076	Matrix	Mitochondrial central dogma > Translation > Translation factors
COX6A2	0.120433	MIM	OXPHOS > Complex IV > CIV subunits | OXPHOS > OXPHOS subunits
SLC30A9	-0.0181561	MIM	Small molecule transport
TAMM41	0.0973063	MIM	Metabolism > Lipid metabolism > Cardiolipin synthesis | Metabolism > Lipid metabolism > Phospholipid metabolism
TIMM23	#N/A	MIM	Protein import, sorting and homeostasis > Protein import and sorting > TIM23 presequence pathway
RMND1	-0.211761	MIM	Mitochondrial central dogma > mtRNA metabolism > mtRNA granules | Mitochondrial central dogma > Translation
MFN2	-0.0906449	MOM	Mitochondrial dynamics and surveillance > Fusion | Mitochondrial dynamics and surveillance > Organelle contact sites
DNLZ	0.000871	Matrix	Protein import, sorting and homeostasis > Protein homeostasis > Chaperones
CHCHD4	0.326794	IMS	Protein import, sorting and homeostasis > Protein import and sorting > MIA40
NDUFAB1	0.484415	MIM	OXPHOS > Complex I > CI subunits | Metabolism > Lipid metabolism > Type II fatty acid synthesis | Metabolism > Metals and cofactors > Fe-S cluster biosynthesis | OXPHOS > OXPHOS subunits
ACSM1	#N/A	Matrix	Metabolism > Lipid metabolism > Fatty acid oxidation
COA5	-0.0520852	IMS	OXPHOS > Complex IV > CIV assembly factors | OXPHOS > OXPHOS assembly factors
COQ2	0.207879	MIM	Metabolism > Metals and cofactors > Coenzyme Q metabolism
PDSS2	-0.155512	MIM	Metabolism > Metals and cofactors > Coenzyme Q metabolism
EHHADH	-0.0805602	unknown	Metabolism > Lipid metabolism
NDUFS3	0.176508	MIM	OXPHOS > Complex I > CI subunits | OXPHOS > OXPHOS subunits
ABCB10	0.0324851	MIM	Metabolism > Metals and cofactors > Heme synthesis and processing | Small molecule transport > ABC transporters
CKMT2	-0.0986616	MIM	Metabolism > Nucleotide metabolism > Creatine metabolism
MRPS25	0.538125	Matrix	Mitochondrial central dogma > Translation > Mitochondrial ribosome
ACAD9	0.0275031	MIM	OXPHOS > Complex I > CI assembly factors | OXPHOS > OXPHOS assembly factors
COX16	0.337799	MIM	OXPHOS > Complex IV > CIV assembly factors | OXPHOS > OXPHOS assembly factors
FAM210A	0.180692	MIM	0
ACOT13	0.0701941	Matrix	Metabolism > Lipid metabolism
CPT1A	-0.40255	MOM	Metabolism > Lipid metabolism > Fatty acid oxidation | Metabolism > Metals and cofactors > Carnitine synthesis and transport | Metabolism > Metals and cofactors > Carnitine shuttle
DHRS4	0.11575	Matrix	Metabolism > Vitamin metabolism > Vitamin A metabolism
PRELID2	0.281661	IMS	0
CARS2	0.54824	Matrix	Mitochondrial central dogma > Translation > mt-tRNA synthetases
NIPSNAP2	#N/A	Matrix	Mitochondrial dynamics and surveillance > Mitophagy | Mitochondrial dynamics and surveillance > Autophagy
NDUFB7	0.373423	MIM	OXPHOS > Complex I > CI subunits | OXPHOS > OXPHOS subunits
MICOS13	0.287437	MIM	Mitochondrial dynamics and surveillance > Cristae formation > MICOS complex
GLRX2	#N/A	Matrix	Metabolism > Metals and cofactors > Fe-S-containing proteins | Metabolism > Vitamin metabolism > Vitamin C metabolism | Metabolism > Detoxification > ROS and glutathione metabolism
MRPS30	0.368699	Matrix	Mitochondrial central dogma > Translation > Mitochondrial ribosome
SCO2	0.0347554	MIM	OXPHOS > Complex IV > CIV assembly factors | Metabolism > Metals and cofactors > Copper metabolism | OXPHOS > OXPHOS assembly factors
HSD17B10	0.287244	Matrix	Mitochondrial central dogma > mtRNA metabolism > mtRNA granules | Mitochondrial central dogma > mtRNA metabolism > Polycistronic mtRNA processing | Mitochondrial central dogma > mtRNA metabolism > mt-tRNA modifications | Metabolism > Lipid metabolism > Fatty acid oxidation | Metabolism > Lipid metabolism > Cholesterol, bile acid, steroid synthesis | Metabolism > Amino acid metabolism > Branched-c…
NARS2	-0.0448759	Matrix	Mitochondrial central dogma > Translation > mt-tRNA synthetases
RPUSD3	0.256846	Matrix	Mitochondrial central dogma > mtRNA metabolism > mtRNA granules | Mitochondrial central dogma > mtRNA metabolism > mt-rRNA modifications
SUOX	-0.229367	IMS	Metabolism > Metals and cofactors > Molybdenum cofactor synthesis and proteins | Metabolism > Sulfur metabolism
SARDH	#N/A	Matrix	Metabolism > Amino acid metabolism > Glycine metabolism | Metabolism > Vitamin metabolism > Choline and betaine metabolism | Metabolism > Vitamin metabolism > Folate and 1-C metabolism
RIDA	0.0173542	Matrix	0
COX8A	0.456411	MIM	OXPHOS > Complex IV > CIV subunits | OXPHOS > OXPHOS subunits
SPR	0.199553	unknown	Metabolism > Metals and cofactors > Tetrahydrobiopterin synthesis
MPV17	0.264	MIM	Small molecule transport
ZADH2	#N/A	unknown	Metabolism > Lipid metabolism > Eicosanoid metabolism
MRPL18	0.267211	Matrix	Mitochondrial central dogma > Translation > Mitochondrial ribosome
ALDH1B1	0.345257	Matrix	Metabolism > Detoxification > Xenobiotic metabolism
CHCHD1	0.243988	MIM	Mitochondrial central dogma > Translation > Mitochondrial ribosome
TIMM8A	0.361284	MIM	Protein import, sorting and homeostasis > Protein homeostasis > Chaperones | Protein import, sorting and homeostasis > Protein import and sorting
VDAC3	0.0389483	MOM	Signaling > Calcium homeostasis > Mitochondrial permeability transition pore | Small molecule transport
SLC25A24	0.0309414	MIM	Metabolism > Nucleotide metabolism > Nucleotide import | Signaling > Calcium homeostasis > EF hand proteins | Small molecule transport > SLC25A family
MPC1	#N/A	MIM	Metabolism > Carbohydrate metabolism > Gluconeogenesis | Metabolism > Carbohydrate metabolism > Pyruvate metabolism | Metabolism > Carbohydrate metabolism > TCA-associated | Small molecule transport
SLC25A22	#N/A	MIM	Small molecule transport > SLC25A family
SLC25A31	0.395573	MIM	Metabolism > Nucleotide metabolism > Nucleotide import | Signaling > Calcium homeostasis > Mitochondrial permeability transition pore | Small molecule transport > SLC25A family
SLC25A18	#N/A	MIM	Small molecule transport > SLC25A family
TRNT1	0.416622	Matrix	Mitochondrial central dogma > mtRNA metabolism > mt-tRNA modifications
IDE	0.242828	Matrix	Protein import, sorting and homeostasis > Protein homeostasis > Proteases
GSTK1	-0.00819176	Matrix	Metabolism > Detoxification > Xenobiotic metabolism
VARS2	-0.239158	Matrix	Mitochondrial central dogma > Translation > mt-tRNA synthetases
HSPE1	-0.177282	Matrix	Protein import, sorting and homeostasis > Protein homeostasis > Chaperones
MRPL54	-0.0353955	Matrix	Mitochondrial central dogma > Translation > Mitochondrial ribosome
MRPL38	0.23733	Matrix	Mitochondrial central dogma > Translation > Mitochondrial ribosome
MRPL58	0.384648	Matrix	Mitochondrial central dogma > Translation > Mitochondrial ribosome | Mitochondrial central dogma > Translation > Translation factors
MTCH1	0.0376719	MOM	Small molecule transport > SLC25A family
TRIAP1	#N/A	IMS	Metabolism > Lipid metabolism > Cardiolipin synthesis | Metabolism > Lipid metabolism > Phospholipid metabolism
PTCD3	0.137958	Matrix	Mitochondrial central dogma > Translation > Mitochondrial ribosome | Mitochondrial central dogma > Translation > Mitochondrial ribosome assembly
COX10	0.375559	MIM	OXPHOS > Complex IV > CIV assembly factors | Metabolism > Metals and cofactors > Heme synthesis and processing | OXPHOS > OXPHOS assembly factors
AKAP1	0.0921327	MOM	Signaling > cAMP-PKA signaling
MRM3	-0.0432553	Matrix	Mitochondrial central dogma > mtRNA metabolism > mt-rRNA modifications | Mitochondrial central dogma > Translation > Mitochondrial ribosome assembly
AK2	#N/A	IMS	Metabolism > Nucleotide metabolism > Nucleotide synthesis and processing
TMEM70	0.0596626	MIM	OXPHOS > Complex I > CI assembly factors | OXPHOS > Complex V > CV assembly factors | OXPHOS > OXPHOS assembly factors
NOA1	0.32545	MIM	Mitochondrial central dogma > mtRNA metabolism > mtRNA granules | Mitochondrial central dogma > Translation > Mitochondrial ribosome assembly
MCUR1	0.418516	MIM	0
TMEM14C	#N/A	MIM	0
NDUFC1	0.0829725	MIM	OXPHOS > Complex I > CI subunits | OXPHOS > OXPHOS subunits
MRPL35	0.407655	Matrix	Mitochondrial central dogma > Translation > Mitochondrial ribosome
NDUFA3	#N/A	MIM	OXPHOS > Complex I > CI subunits | OXPHOS > OXPHOS subunits
PDSS1	0.599996	MIM	Metabolism > Metals and cofactors > Coenzyme Q metabolism
SLC25A16	-0.0364574	MIM	Small molecule transport > SLC25A family
FMC1	0.244532	Matrix	OXPHOS > Complex V > CV assembly factors | OXPHOS > OXPHOS assembly factors
ACSM3	0.448143	Matrix	Metabolism > Lipid metabolism > Fatty acid oxidation
NDUFAF6	0.0120558	MIM	OXPHOS > Complex I > CI assembly factors | OXPHOS > OXPHOS assembly factors
UCP1	#N/A	MIM	Small molecule transport > SLC25A family
SFXN1	-0.202548	MIM	Metabolism > Amino acid metabolism > Serine metabolism | Metabolism > Vitamin metabolism > Folate and 1-C metabolism | Small molecule transport > Sideroflexins
GLRX5	0.0110022	Matrix	Metabolism > Metals and cofactors > Fe-S cluster biosynthesis | Metabolism > Metals and cofactors > Fe-S-containing proteins
PTRH1	#N/A	Matrix	0
MRPS11	0.048544	Matrix	Mitochondrial central dogma > Translation > Mitochondrial ribosome
XPNPEP3	0.113523	Matrix	Protein import, sorting and homeostasis > Protein import and sorting > Preprotein cleavage | Protein import, sorting and homeostasis > Protein homeostasis > Proteases
PDP1	0.0666444	MIM	Metabolism > Carbohydrate metabolism > Pyruvate metabolism
ECI1	0.386051	Matrix	Metabolism > Lipid metabolism > Fatty acid oxidation
SLC25A21	-0.712213	MIM	Metabolism > Amino acid metabolism | Small molecule transport > SLC25A family
SLC25A29	#N/A	MIM	Metabolism > Amino acid metabolism > Lysine metabolism | Small molecule transport > SLC25A family
SLC25A45	#N/A	MIM	Small molecule transport > SLC25A family
SDHAF3	#N/A	Matrix	OXPHOS > Complex II > CII assembly factors | OXPHOS > OXPHOS assembly factors
PRELID3B	#N/A	IMS	Metabolism > Lipid metabolism > Phospholipid metabolism
SLC25A39	-0.0578017	MIM	Small molecule transport > SLC25A family
NDUFB3	#N/A	MIM	OXPHOS > Complex I > CI subunits | OXPHOS > OXPHOS subunits
REXO2	0.255192	Matrix	Mitochondrial central dogma > mtRNA metabolism > mtRNA stability and decay
GATM	-0.237605	Matrix	Metabolism > Nucleotide metabolism > Creatine metabolism
TIMM10B	0.407697	MIM	Protein import, sorting and homeostasis > Protein homeostasis > Chaperones | Protein import, sorting and homeostasis > Protein import and sorting
SARS2	0.0187025	Matrix	Mitochondrial central dogma > Translation > mt-tRNA synthetases
CHDH	#N/A	MIM	Metabolism > Amino acid metabolism > Glycine metabolism | Metabolism > Vitamin metabolism > Choline and betaine metabolism | Metabolism > Vitamin metabolism > Folate and 1-C metabolism | Metabolism > Electron carriers > Q-linked reactions, other
MRPL57	0.229811	Matrix	Mitochondrial central dogma > Translation > Mitochondrial ribosome
C8orf82	0.144859	Matrix	0
EARS2	0.130813	Matrix	Mitochondrial central dogma > Translation > mt-tRNA synthetases
GRHPR	0.358417	Matrix	Metabolism > Amino acid metabolism > Glyoxylate metabolism
MTFMT	-0.034213	Matrix	Mitochondrial central dogma > Translation > fMet processing | Metabolism > Vitamin metabolism > Folate and 1-C metabolism
PTCD2	-0.11845	Matrix	Mitochondrial central dogma > mtRNA metabolism > mtRNA granules | Mitochondrial central dogma > mtRNA metabolism > Polycistronic mtRNA processing
ECHDC1	0.30146	unknown	Metabolism > Lipid metabolism
HARS2	0.0440028	Matrix	Mitochondrial central dogma > Translation > mt-tRNA synthetases
NDUFA4	0.270445	MIM	OXPHOS > Complex IV > CIV subunits | OXPHOS > OXPHOS subunits
NDUFA13	0.239781	MIM	OXPHOS > Complex I > CI subunits | OXPHOS > OXPHOS subunits
NAXE	0.309368	Matrix	Metabolism > Metals and cofactors > NAD biosynthesis and metabolism
TMEM11	0.280086	MIM	Mitochondrial dynamics and surveillance
SELENOO	#N/A	Matrix	Metabolism > Detoxification > Selenoproteins
NAGS	#N/A	Matrix	Metabolism > Amino acid metabolism > Urea cycle
HSD17B4	-0.220185	unknown	Metabolism > Lipid metabolism
NDUFAF7	0.0274006	MIM	OXPHOS > Complex I > CI assembly factors | OXPHOS > OXPHOS assembly factors
OAT	#N/A	Matrix	Metabolism > Amino acid metabolism > Proline metabolism
MRPL50	0.105917	Matrix	Mitochondrial central dogma > Translation > Mitochondrial ribosome
COX7B	#N/A	MIM	OXPHOS > Complex IV > CIV subunits | OXPHOS > OXPHOS subunits
RARS2	-0.194615	Matrix	Mitochondrial central dogma > Translation > mt-tRNA synthetases
OXLD1	0.208248	unknown	0
LACTB2	-0.266745	Matrix	Mitochondrial central dogma > mtRNA metabolism > mtRNA stability and decay
NDUFA11	0.281139	MIM	OXPHOS > Complex I > CI subunits | OXPHOS > OXPHOS subunits
AURKAIP1	0.636164	Matrix	Mitochondrial central dogma > Translation > Mitochondrial ribosome
CHCHD7	#N/A	IMS	Metabolism > Metals and cofactors > Copper metabolism
SHMT2	0.424582	Matrix	Metabolism > Amino acid metabolism > Serine metabolism | Metabolism > Amino acid metabolism > Glycine metabolism | Metabolism > Vitamin metabolism > Folate and 1-C metabolism
MTHFD2	0.481968	Matrix	Metabolism > Vitamin metabolism > Folate and 1-C metabolism
RMDN1	-0.177008	MOM	0
CPS1	#N/A	Matrix	Metabolism > Amino acid metabolism > Urea cycle
MRPL14	#N/A	Matrix	Mitochondrial central dogma > Translation > Mitochondrial ribosome
MTRES1	0.399368	Matrix	Mitochondrial central dogma > mtRNA metabolism > Transcription | Mitochondrial central dogma > Translation
RDH13	-0.21097	MIM	Metabolism > Vitamin metabolism > Vitamin A metabolism
TRMT2B	-0.138308	Matrix	Mitochondrial central dogma > mtRNA metabolism > mt-tRNA modifications | Mitochondrial central dogma > mtRNA metabolism > mt-rRNA modifications
MRPS24	0.362184	Matrix	Mitochondrial central dogma > Translation > Mitochondrial ribosome
COA3	0.567718	MIM	Mitochondrial central dogma > Translation > Translation factors | OXPHOS > Complex IV > CIV assembly factors | OXPHOS > OXPHOS assembly factors
GSR	0.204698	Matrix	Metabolism > Detoxification > ROS and glutathione metabolism
ENDOG	#N/A	IMS	Mitochondrial central dogma > mtDNA maintenance > mtDNA stability and decay | Mitochondrial central dogma > mtRNA metabolism > mtRNA stability and decay | Mitochondrial dynamics and surveillance > Apoptosis
BCAT2	-0.174456	Matrix	Metabolism > Amino acid metabolism > Branched-chain amino acid metabolism
TEFM	0.269672	Matrix	Mitochondrial central dogma > mtRNA metabolism > Transcription
ACSF2	-0.476285	Matrix	Metabolism > Lipid metabolism > Fatty acid oxidation
TRMU	0.163783	Matrix	Mitochondrial central dogma > mtRNA metabolism > mt-tRNA modifications
MRPS22	-0.0349554	Matrix	Mitochondrial central dogma > Translation > Mitochondrial ribosome
LAP3	0.251096	Matrix	Protein import, sorting and homeostasis > Protein homeostasis > Proteases
GLUD1	0.0560536	Matrix	Metabolism > Amino acid metabolism > Glutamate metabolism | Metabolism > Amino acid metabolism > GABA metabolism
HMGCL	-0.0476927	Matrix	Metabolism > Carbohydrate metabolism > Ketone metabolism | Metabolism > Amino acid metabolism > Branched-chain amino acid metabolism
FHIT	-0.470949	Matrix	Metabolism > Nucleotide metabolism > Nucleotide synthesis and processing
MRPS33	0.216617	Matrix	Mitochondrial central dogma > Translation > Mitochondrial ribosome
NUBPL	-0.121337	Matrix	OXPHOS > Complex I > CI assembly factors | Metabolism > Metals and cofactors > Fe-S cluster biosynthesis | Metabolism > Metals and cofactors > Fe-S-containing proteins | OXPHOS > OXPHOS assembly factors
LYRM2	-0.0811321	Matrix	OXPHOS > Complex I > CI assembly factors | OXPHOS > OXPHOS assembly factors
MPV17L	1.00859	MIM	Small molecule transport
GADD45GIP1	0.599904	Matrix	Mitochondrial central dogma > Translation > Mitochondrial ribosome
TFAM	0.396	Matrix	Mitochondrial central dogma > mtDNA maintenance > mtDNA replication | Mitochondrial central dogma > mtDNA maintenance > mtDNA nucleoid | Mitochondrial central dogma > mtRNA metabolism > Transcription
ALDH18A1	0.106025	Matrix	Metabolism > Amino acid metabolism > Proline metabolism
OXSM	-0.320017	Matrix	Metabolism > Lipid metabolism > Type II fatty acid synthesis
KYAT3	-0.0983009	Matrix	Metabolism > Amino acid metabolism > Kynurenine metabolism | Metabolism > Metals and cofactors > NAD biosynthesis and metabolism
TARS2	0.0921823	Matrix	Mitochondrial central dogma > Translation > mt-tRNA synthetases
TBRG4	0.155073	Matrix	Mitochondrial central dogma > mtRNA metabolism > Polycistronic mtRNA processing | Mitochondrial central dogma > mtRNA metabolism > mtRNA stability and decay
TMEM65	-0.077457	MIM	0
ROMO1	0.553672	MIM	Protein import, sorting and homeostasis > Protein import and sorting > TIM23 presequence pathway | Small molecule transport
PRDX5	0.32361	Matrix	Metabolism > Detoxification > ROS and glutathione metabolism
DNAJC15	0.0803967	MIM	Protein import, sorting and homeostasis > Protein import and sorting > Import motor
MAIP1	0.181766	Matrix	Protein import, sorting and homeostasis > Protein homeostasis > Chaperones
HIGD1A	0.476579	MIM	OXPHOS > Complex IV > CIV assembly factors | OXPHOS > OXPHOS assembly factors | OXPHOS > Respirasome assembly
C16orf91	0.1411	IMS	0
RHOT2	0.0869211	MOM	Signaling > Calcium homeostasis > EF hand proteins | Mitochondrial dynamics and surveillance > Trafficking
SLC25A44	0.27033	MIM	Metabolism > Amino acid metabolism > Branched-chain amino acid metabolism | Small molecule transport > SLC25A family
HAO2	-0.654938	unknown	Metabolism > Lipid metabolism
OXA1L	0.0495104	MIM	Protein import, sorting and homeostasis > Protein import and sorting > OXA | Mitochondrial central dogma > Translation
SLC25A46	-0.0827301	MOM	Small molecule transport > SLC25A family | Mitochondrial dynamics and surveillance > Fission | Mitochondrial dynamics and surveillance > Intramitochondrial membrane interactions
RDH14	-0.181634	Membrane	Metabolism > Vitamin metabolism > Vitamin A metabolism
ATP5MPL	#N/A	MIM	OXPHOS > Complex V > CV subunits | OXPHOS > OXPHOS subunits
CA5B	#N/A	Matrix	Metabolism > Amino acid metabolism > Urea cycle
COASY	0.0247592	Matrix	Metabolism > Metals and cofactors > Coenzyme A metabolism
CISD3	0.471761	Matrix	Metabolism > Metals and cofactors > Fe-S cluster biosynthesis | Metabolism > Metals and cofactors > Fe-S-containing proteins
GSTZ1	-0.193642	Matrix	Metabolism > Detoxification > Xenobiotic metabolism
COX6B2	#N/A	MIM	OXPHOS > Complex IV > CIV subunits | OXPHOS > OXPHOS subunits
GLOD4	#N/A	Matrix	0
ACAA1	0.117908	unknown	Metabolism > Lipid metabolism
CROT	-0.497668	unknown	Metabolism > Lipid metabolism > Fatty acid oxidation
PDF	0.0970349	Matrix	Mitochondrial central dogma > Translation > fMet processing | Protein import, sorting and homeostasis > Protein homeostasis
COX19	-0.227215	IMS	OXPHOS > Complex IV > CIV assembly factors | Metabolism > Metals and cofactors > Copper metabolism | OXPHOS > OXPHOS assembly factors
AMT	-0.367069	Matrix	Metabolism > Amino acid metabolism > Glycine metabolism | Metabolism > Amino acid metabolism > Glycine cleavage system | Metabolism > Vitamin metabolism > Folate and 1-C metabolism
PDPR	-0.147105	Matrix	Metabolism > Carbohydrate metabolism > Pyruvate metabolism
NLN	0.148365	Matrix	Protein import, sorting and homeostasis > Protein homeostasis > Proteases
BOLA1	0.0914745	Matrix	Metabolism > Metals and cofactors > Fe-S cluster biosynthesis | Metabolism > Metals and cofactors > Fe-S-containing proteins
ALAS2	#N/A	Matrix	Metabolism > Metals and cofactors > Heme synthesis and processing
GRPEL2	0.197563	Matrix	Protein import, sorting and homeostasis > Protein import and sorting > Import motor | Metabolism > Metals and cofactors > Fe-S cluster biosynthesis
ALDH7A1	0.0851782	Matrix	Metabolism > Amino acid metabolism > Lysine metabolism | Metabolism > Amino acid metabolism > Glycine metabolism | Metabolism > Vitamin metabolism > Choline and betaine metabolism | Metabolism > Vitamin metabolism > Folate and 1-C metabolism | Metabolism > Detoxification > ROS and glutathione metabolism
HDHD5	#N/A	Matrix	0
GFER	0.46767	IMS	Protein import, sorting and homeostasis > Protein import and sorting > MIA40
IMMP2L	0.421253	MIM	Protein import, sorting and homeostasis > Protein import and sorting > Preprotein cleavage | Protein import, sorting and homeostasis > Protein homeostasis > Proteases
COX4I2	0.709304	MIM	OXPHOS > Complex IV > CIV subunits | OXPHOS > OXPHOS subunits
MRPL39	0.0999881	Matrix	Mitochondrial central dogma > Translation > Mitochondrial ribosome
AADAT	-0.558534	Matrix	Metabolism > Amino acid metabolism > Lysine metabolism
FUNDC2	-0.153257	MOM	Mitochondrial dynamics and surveillance > Organelle contact sites | Signaling
LYPLA1	-0.0846471	unknown	Metabolism > Lipid metabolism | Signaling
PDHA2	#N/A	Matrix	Metabolism > Carbohydrate metabolism > Pyruvate metabolism
MTRF1L	-0.0387744	Matrix	Mitochondrial central dogma > Translation > Translation factors
GTPBP3	0.12828	Matrix	Mitochondrial central dogma > mtRNA metabolism > mt-tRNA modifications | Metabolism > Vitamin metabolism > Folate and 1-C metabolism
MTHFD2L	-0.465142	Matrix	Metabolism > Vitamin metabolism > Folate and 1-C metabolism
YME1L1	#N/A	MIM	Protein import, sorting and homeostasis > Protein homeostasis > Proteases
ACOT2	#N/A	Matrix	Metabolism > Lipid metabolism
COA8	0.29054	MIM	OXPHOS > Complex IV > CIV assembly factors | OXPHOS > OXPHOS assembly factors
MMAB	0.079034	Matrix	Metabolism > Vitamin metabolism > Vitamin B12 metabolism
PPOX	-0.0858642	MIM	Metabolism > Metals and cofactors > Heme synthesis and processing
ABCD3	#N/A	Membrane	Small molecule transport > ABC transporters
SIRT3	-0.0188201	Matrix	Metabolism > Metals and cofactors > NAD biosynthesis and metabolism | Signaling
LDHD	-0.619546	MIM	Metabolism > Carbohydrate metabolism
MRPL45	0.19446	Matrix	Mitochondrial central dogma > Translation > Mitochondrial ribosome
C12orf65	#N/A	Matrix	Mitochondrial central dogma > Translation > Translation factors
IMMP1L	0.306284	MIM	Protein import, sorting and homeostasis > Protein import and sorting > Preprotein cleavage | Protein import, sorting and homeostasis > Protein homeostasis > Proteases
POLG	0.236788	Matrix	Mitochondrial central dogma > mtDNA maintenance > mtDNA replication | Mitochondrial central dogma > mtDNA maintenance > mtDNA nucleoid | Mitochondrial central dogma > mtDNA maintenance > mtDNA repair
ATPAF1	0.00531828	Matrix	OXPHOS > Complex V > CV assembly factors | OXPHOS > OXPHOS assembly factors
BLOC1S1	-0.106563	unknown	Signaling
ALDH1L2	-0.271796	Matrix	Metabolism > Vitamin metabolism > Folate and 1-C metabolism
COX18	0.0241854	MIM	OXPHOS > Complex IV > CIV assembly factors | OXPHOS > OXPHOS assembly factors
CPOX	0.169388	MIM	Metabolism > Metals and cofactors > Heme synthesis and processing
NNT	0.264662	MIM	Metabolism > Metals and cofactors > NAD biosynthesis and metabolism
NDUFAF8	0.406102	IMS	OXPHOS > Complex I > CI assembly factors | OXPHOS > OXPHOS assembly factors
ATP23	0.244923	IMS	Protein import, sorting and homeostasis > Protein homeostasis > Proteases
DCAKD	-0.123744	Membrane	0
ATP5MF	#N/A	MIM	OXPHOS > Complex V > CV subunits | OXPHOS > OXPHOS subunits
SFXN3	-0.35204	MIM	Metabolism > Amino acid metabolism > Serine metabolism | Metabolism > Vitamin metabolism > Folate and 1-C metabolism | Small molecule transport > Sideroflexins
AASS	0.279174	Matrix	Metabolism > Amino acid metabolism > Lysine metabolism
DIABLO	0.402511	IMS	Mitochondrial dynamics and surveillance > Apoptosis
COX8C	#N/A	MIM	OXPHOS > Complex IV > CIV subunits | OXPHOS > OXPHOS subunits
PXMP2	-0.0500486	MIM	0
AGXT2	0.560389	Matrix	Metabolism > Amino acid metabolism > Glyoxylate metabolism
GLS2	#N/A	Matrix	Metabolism > Amino acid metabolism > Glutamate metabolism
APOO	0.296994	MIM	Mitochondrial dynamics and surveillance > Cristae formation > MICOS complex
ACAD11	-0.405183	MIM	Metabolism > Lipid metabolism > Fatty acid oxidation
C5orf63	0.0814764	Matrix	0
HOGA1	0.400852	Matrix	Metabolism > Amino acid metabolism > Glyoxylate metabolism
TTC19	-0.176296	MIM	OXPHOS > Complex III > CIII assembly factors | OXPHOS > OXPHOS assembly factors
NGRN	0.0817386	Matrix	Mitochondrial central dogma > mtRNA metabolism > mt-rRNA modifications | Mitochondrial central dogma > Translation > Mitochondrial ribosome assembly
TCAIM	-0.339169	Matrix	0
GCSH	#N/A	Matrix	Metabolism > Lipid metabolism > Lipoate insertion | Metabolism > Amino acid metabolism > Glycine metabolism | Metabolism > Amino acid metabolism > Glycine cleavage system
SIRT5	-0.064474	Matrix	Metabolism > Metals and cofactors > NAD biosynthesis and metabolism
GPT2	0.0136734	Matrix	Metabolism > Amino acid metabolism > Glutamate metabolism
TOMM6	#N/A	MOM	Protein import, sorting and homeostasis > Protein import and sorting > TOM
FAM162A	0.245231	MIM	0
ABCB6	0.289464	MOM	Metabolism > Metals and cofactors > Heme synthesis and processing | Small molecule transport > ABC transporters
MACROD1	0.53019	Matrix	Signaling
TST	0.920528	Matrix	Metabolism > Detoxification > Xenobiotic metabolism | Metabolism > Sulfur metabolism
MT-CO1	#N/A	MIM	OXPHOS > Complex IV > CIV subunits | Metabolism > Metals and cofactors > Heme-containing proteins | OXPHOS > OXPHOS subunits
MTFR1L	0.0463389	unknown	0
SDR39U1	-0.0794673	unknown	0
DMGDH	#N/A	Matrix	Metabolism > Amino acid metabolism > Glycine metabolism | Metabolism > Vitamin metabolism > Choline and betaine metabolism | Metabolism > Vitamin metabolism > Folate and 1-C metabolism
SLC25A14	0.144865	MIM	Metabolism > Sulfur metabolism | Small molecule transport > SLC25A family
PRELID3A	#N/A	IMS	Metabolism > Lipid metabolism > Cardiolipin synthesis | Metabolism > Lipid metabolism > Phospholipid metabolism
CHCHD5	0.446263	IMS	0
TOMM70	0.118033	MOM	Protein import, sorting and homeostasis > Protein import and sorting > TOM
NIT1	0.112333	Matrix	Metabolism > Detoxification > ROS and glutathione metabolism
FAHD1	#N/A	Matrix	Metabolism > Carbohydrate metabolism > TCA-associated
MCU	0.148009	MIM	Signaling > Calcium homeostasis > Calcium cycle | Small molecule transport > Calcium uniporter
CYP27A1	-0.337418	MIM	Metabolism > Lipid metabolism > Cholesterol, bile acid, steroid synthesis | Metabolism > Metals and cofactors > Heme-containing proteins
MT-ND2	#N/A	MIM	OXPHOS > Complex I > CI subunits | OXPHOS > OXPHOS subunits
MT-ND4	#N/A	MIM	OXPHOS > Complex I > CI subunits | OXPHOS > OXPHOS subunits
MT-ND5	#N/A	MIM	OXPHOS > Complex I > CI subunits | OXPHOS > OXPHOS subunits
DELE1	0.0245984	MIM	Signaling
FASTKD1	0.0287284	Matrix	Mitochondrial central dogma > mtRNA metabolism > mtRNA granules | Mitochondrial central dogma > mtRNA metabolism > Polycistronic mtRNA processing | Mitochondrial central dogma > mtRNA metabolism > mtRNA stability and decay
MRPS31	0.437079	Matrix	Mitochondrial central dogma > Translation > Mitochondrial ribosome
ALDH1L1	#N/A	Matrix	Metabolism > Vitamin metabolism > Folate and 1-C metabolism
PTCD1	-0.0402571	Matrix	Mitochondrial central dogma > mtRNA metabolism > mtRNA granules
HADHB	-0.0400066	MIM	Metabolism > Carbohydrate metabolism > Ketone metabolism | Metabolism > Lipid metabolism > Fatty acid oxidation | Metabolism > Amino acid metabolism > Lysine metabolism
TRIT1	-0.0460377	Matrix	Mitochondrial central dogma > mtRNA metabolism > mt-tRNA modifications | Mitochondrial central dogma > mtRNA metabolism > mt-rRNA modifications
CRLS1	-0.337336	MIM	Metabolism > Lipid metabolism > Cardiolipin synthesis
GLYCTK	-0.0911705	Matrix	Metabolism > Carbohydrate metabolism
SLC25A32	-0.0778378	MIM	Metabolism > Vitamin metabolism > Vitamin B2 metabolism | Metabolism > Vitamin metabolism > Folate and 1-C metabolism | Small molecule transport > SLC25A family
AARS2	0.332203	Matrix	Mitochondrial central dogma > Translation > mt-tRNA synthetases
EXOG	0.0908723	MIM	Mitochondrial central dogma > mtDNA maintenance > mtDNA replication | Mitochondrial central dogma > mtDNA maintenance > mtDNA repair | Mitochondrial central dogma > mtDNA maintenance > mtDNA stability and decay
CHCHD2	0.0630766	IMS	Mitochondrial dynamics and surveillance > Apoptosis
KMO	-0.193388	MOM	Metabolism > Amino acid metabolism > Kynurenine metabolism | Metabolism > Metals and cofactors > NAD biosynthesis and metabolism
SFXN5	0.149804	MIM	Metabolism > Carbohydrate metabolism > TCA-associated | Small molecule transport > Sideroflexins
ELAC2	-0.0533628	Matrix	Mitochondrial central dogma > mtRNA metabolism > Polycistronic mtRNA processing
GPX1	-0.30023	Matrix	Metabolism > Detoxification > ROS and glutathione metabolism | Metabolism > Detoxification > Selenoproteins
CPT1B	-0.627399	MOM	Metabolism > Lipid metabolism > Fatty acid oxidation | Metabolism > Metals and cofactors > Carnitine synthesis and transport | Metabolism > Metals and cofactors > Carnitine shuttle
FIS1	0.263194	MOM	Mitochondrial dynamics and surveillance > Fission
PRELID1	0.23054	IMS	Metabolism > Lipid metabolism > Cardiolipin synthesis | Metabolism > Lipid metabolism > Phospholipid metabolism
UCP3	#N/A	MIM	Small molecule transport > SLC25A family
SLC25A27	-0.295652	MIM	Small molecule transport > SLC25A family
SLC25A40	-0.114152	MIM	Small molecule transport > SLC25A family
SLC25A23	-0.207379	MIM	Metabolism > Nucleotide metabolism > Nucleotide import | Signaling > Calcium homeostasis > EF hand proteins | Small molecule transport > SLC25A family
HEMK1	0.0742163	Matrix	Mitochondrial central dogma > Translation > Translation factors
SLC25A36	0.0109307	MIM	Metabolism > Nucleotide metabolism > Nucleotide import | Small molecule transport > SLC25A family
OMA1	0.116009	MIM	Protein import, sorting and homeostasis > Protein homeostasis > Proteases | Mitochondrial dynamics and surveillance > Fusion | Mitochondrial dynamics and surveillance > Fission
LETM2	-0.199339	MIM	0
DHRS1	-0.539789	MIM	Metabolism > Lipid metabolism > Cholesterol, bile acid, steroid synthesis
STOM	-0.0854029	Membrane	0
METTL5	0.107994	Matrix	Mitochondrial central dogma > mtRNA metabolism > mt-rRNA modifications
MSRA	0.117735	Matrix	Metabolism > Detoxification > ROS and glutathione metabolism | Metabolism > Sulfur metabolism
NUDT8	#N/A	Matrix	Metabolism > Metals and cofactors > Coenzyme A metabolism
NMNAT3	0.31207	Matrix	Metabolism > Metals and cofactors > NAD biosynthesis and metabolism
SLC25A38	-0.237037	MIM	Metabolism > Amino acid metabolism > Glycine metabolism | Metabolism > Metals and cofactors > Heme synthesis and processing | Metabolism > Vitamin metabolism > Folate and 1-C metabolism | Small molecule transport > SLC25A family
MPV17L2	-0.0971581	MIM	Mitochondrial central dogma > Translation > Mitochondrial ribosome assembly
ACLY	0.27759	Matrix	Metabolism > Carbohydrate metabolism > TCA-associated
ABCD2	-0.296577	Membrane	Small molecule transport > ABC transporters
FLAD1	-0.211769	Matrix	Metabolism > Vitamin metabolism > Vitamin B2 metabolism
LIPT1	#N/A	Matrix	Metabolism > Lipid metabolism > Lipoate insertion
DGLUCY	#N/A	Matrix	Metabolism > Amino acid metabolism
PCK2	#N/A	Matrix	Metabolism > Carbohydrate metabolism > Gluconeogenesis | Metabolism > Carbohydrate metabolism > TCA-associated
NADK2	0.0373765	Matrix	Metabolism > Metals and cofactors > NAD biosynthesis and metabolism
MPST	-0.374389	MIM	Metabolism > Detoxification > Xenobiotic metabolism | Metabolism > Sulfur metabolism
NUDT13	-0.0107193	Matrix	Metabolism > Metals and cofactors > NAD biosynthesis and metabolism
ACACA	0.100351	Matrix	Metabolism > Lipid metabolism > Type II fatty acid synthesis | Metabolism > Vitamin metabolism > Biotin utilizing proteins
ABAT	-0.462067	Matrix	Metabolism > Amino acid metabolism > GABA metabolism | Metabolism > Metals and cofactors > Fe-S-containing proteins
HMGCS2	#N/A	Matrix	Metabolism > Carbohydrate metabolism > Ketone metabolism
ALDH5A1	-0.1215	Matrix	Metabolism > Amino acid metabolism > GABA metabolism
CKMT1A	#N/A	MIM	Metabolism > Nucleotide metabolism > Creatine metabolism
PISD	0.204708	MIM	Metabolism > Lipid metabolism > Phospholipid metabolism
NDUFB4	0.389638	MIM	OXPHOS > Complex I > CI subunits | OXPHOS > OXPHOS subunits
UQCR11	0.343665	MIM	OXPHOS > Complex III > CIII subunits | OXPHOS > OXPHOS subunits
FAM136A	#N/A	IMS	0
TOMM5	#N/A	MOM	Protein import, sorting and homeostasis > Protein import and sorting > TOM
HTRA2	0.184977	MIM	Protein import, sorting and homeostasis > Protein homeostasis > Proteases | Mitochondrial dynamics and surveillance > Apoptosis
NDUFA1	0.414624	MIM	OXPHOS > Complex I > CI subunits | OXPHOS > OXPHOS subunits
MT-CYB	#N/A	MIM	OXPHOS > Complex III > CIII subunits | Metabolism > Metals and cofactors > Heme-containing proteins | Metabolism > Electron carriers > Cytochromes | OXPHOS > OXPHOS subunits
GUK1	#N/A	Matrix	Metabolism > Nucleotide metabolism > Nucleotide synthesis and processing
D2HGDH	-0.36699	Matrix	Metabolism > Carbohydrate metabolism > TCA-associated
OPA3	-0.161054	MOM	0
AKR1B10	#N/A	unknown	Metabolism > Vitamin metabolism > Vitamin A metabolism | Metabolism > Detoxification > Xenobiotic metabolism
PHYH	-0.10578	Matrix	Metabolism > Lipid metabolism
NDUFAF2	0.162204	MIM	OXPHOS > Complex I > CI assembly factors | OXPHOS > OXPHOS assembly factors
ECSIT	0.436829	MIM	OXPHOS > Complex I > CI assembly factors | OXPHOS > OXPHOS assembly factors
PARL	0.261585	MIM	Protein import, sorting and homeostasis > Protein homeostasis > Proteases | Mitochondrial dynamics and surveillance > Mitophagy | Mitochondrial dynamics and surveillance > Autophagy
MRPL42	#N/A	Matrix	Mitochondrial central dogma > Translation > Mitochondrial ribosome
DNAJC4	-0.00149627	Membrane	Protein import, sorting and homeostasis > Protein homeostasis
PAM16	#N/A	MIM	Protein import, sorting and homeostasis > Protein import and sorting > Import motor
ALDH3A2	0.0387847	Membrane	Metabolism > Detoxification > ROS and glutathione metabolism
ACSL6	-0.735583	MOM	Metabolism > Lipid metabolism > Fatty acid oxidation
MRS2	0.218	MIM	Small molecule transport | Signaling
ABHD10	0.376547	Matrix	Metabolism > Detoxification > Xenobiotic metabolism
HINT3	0.0790366	unknown	0
PXMP4	#N/A	unknown	0
OSGEPL1	-0.111202	Matrix	Mitochondrial central dogma > mtRNA metabolism > mt-tRNA modifications
NUDT2	0.101573	Matrix	Metabolism > Nucleotide metabolism > Nucleotide synthesis and processing
CYB5B	0.178352	MOM	Metabolism > Metals and cofactors > Heme-containing proteins | Metabolism > Detoxification > Xenobiotic metabolism | Metabolism > Detoxification > Amidoxime reducing complex | Metabolism > Electron carriers > Cytochromes
GRSF1	-0.0134587	Matrix	Mitochondrial central dogma > mtRNA metabolism > mtRNA granules | Mitochondrial central dogma > mtRNA metabolism > Polycistronic mtRNA processing | Mitochondrial central dogma > mtRNA metabolism > mtRNA stability and decay | Mitochondrial central dogma > Translation > Mitochondrial ribosome assembly
MRPS18B	-0.046302	Matrix	Mitochondrial central dogma > Translation > Mitochondrial ribosome
DNAJC30	-0.212524	MIM	0
CAT	0.0388987	IMS	Metabolism > Detoxification > ROS and glutathione metabolism
DGUOK	0.0105792	Matrix	Metabolism > Nucleotide metabolism > Nucleotide synthesis and processing
ACOT9	0.0105671	MIM	Metabolism > Lipid metabolism
ACSS1	-0.172874	MIM	Metabolism > Lipid metabolism > Fatty acid oxidation
RFK	-0.191863	Matrix	Metabolism > Vitamin metabolism > Vitamin B2 metabolism
STARD7	0.0567895	IMS	Metabolism > Lipid metabolism > Phospholipid metabolism | Small molecule transport
CHPT1	0.030608	MIM	Metabolism > Lipid metabolism > Phospholipid metabolism
MT-ATP8	#N/A	MIM	OXPHOS > Complex V > CV subunits | OXPHOS > OXPHOS subunits
TIMMDC1	-0.0332414	MIM	OXPHOS > Complex I > CI assembly factors | OXPHOS > OXPHOS assembly factors
SPATA19	#N/A	unknown	0
HTATIP2	0.101781	Membrane	0
AKR7A2	0.417083	Matrix	Metabolism > Amino acid metabolism > GABA metabolism | Metabolism > Detoxification > Xenobiotic metabolism
DUT	1.20874	Matrix	Metabolism > Nucleotide metabolism > Nucleotide synthesis and processing
MT-CO3	#N/A	MIM	OXPHOS > Complex IV > CIV subunits | OXPHOS > OXPHOS subunits
DHRS7B	#N/A	Membrane	0
MTRF1	0.0933824	Matrix	Mitochondrial central dogma > Translation > Translation factors
TMEM143	0.0863729	MIM	0
NT5M	#N/A	Matrix	Metabolism > Nucleotide metabolism > Nucleotide synthesis and processing
RHOT1	-0.00704353	MOM	Signaling > Calcium homeostasis > EF hand proteins | Mitochondrial dynamics and surveillance > Trafficking
NME4	#N/A	MIM	Metabolism > Nucleotide metabolism > Nucleotide synthesis and processing
MTHFS	0.212499	Matrix	Metabolism > Vitamin metabolism > Folate and 1-C metabolism
TIMM29	-0.166173	MIM	Protein import, sorting and homeostasis > Protein import and sorting > TIM22 carrier pathway
PNPO	0.0988883	Matrix	Metabolism > Vitamin metabolism > Vitamin B6 metabolism
MICU2	0.0619897	MIM	Signaling > Calcium homeostasis > Calcium cycle | Signaling > Calcium homeostasis > EF hand proteins | Small molecule transport > Calcium uniporter
PCBD2	#N/A	unknown	Metabolism > Metals and cofactors > Tetrahydrobiopterin synthesis
QRSL1	0.480196	Matrix	Mitochondrial central dogma > Translation > mt-tRNA synthetases
ADCK1	0.0498562	unknown	0
PRDX6	0.337051	unknown	Metabolism > Lipid metabolism > Phospholipid metabolism | Metabolism > Detoxification > ROS and glutathione metabolism
NIPSNAP1	0.0371099	Matrix	Mitochondrial dynamics and surveillance > Mitophagy | Mitochondrial dynamics and surveillance > Autophagy
GARS1	0.283495	Matrix	Mitochondrial central dogma > Translation > mt-tRNA synthetases
ACSM2A	#N/A	Matrix	Metabolism > Lipid metabolism > Fatty acid oxidation | Metabolism > Detoxification > Xenobiotic metabolism
SLC25A33	0.222257	MIM	Metabolism > Nucleotide metabolism > Nucleotide import | Small molecule transport > SLC25A family
LYRM9	0.100406	unknown	0
RAB24	#N/A	MOM	Mitochondrial dynamics and surveillance > Fission | Mitochondrial dynamics and surveillance > Autophagy
PARS2	0.03717	Matrix	Mitochondrial central dogma > Translation > mt-tRNA synthetases
MRPL52	0.405171	Matrix	Mitochondrial central dogma > Translation > Mitochondrial ribosome
PUS1	-0.0255692	Matrix	Mitochondrial central dogma > mtRNA metabolism > mtRNA granules | Mitochondrial central dogma > mtRNA metabolism > mt-tRNA modifications
GOT2	0.074007	MIM	Metabolism > Carbohydrate metabolism > Malate-aspartate shuttle | Metabolism > Amino acid metabolism > Glutamate metabolism | Metabolism > Amino acid metabolism > Glyoxylate metabolism | Metabolism > Amino acid metabolism > Kynurenine metabolism | Metabolism > Sulfur metabolism
NAXD	-0.0554143	MIM	Metabolism > Metals and cofactors > NAD biosynthesis and metabolism
MT-ND3	#N/A	MIM	OXPHOS > Complex I > CI subunits | OXPHOS > OXPHOS subunits
ACCS	0.502098	unknown	0
PTRH2	#N/A	MOM	0
PGS1	-0.242694	MIM	Metabolism > Lipid metabolism > Cardiolipin synthesis | Metabolism > Lipid metabolism > Phospholipid metabolism
OXR1	-0.759128	MOM	Metabolism > Detoxification > ROS and glutathione metabolism
LYPLAL1	0.0370674	unknown	Metabolism > Lipid metabolism
DNAJC28	-0.0347593	unknown	0
FPGS	-0.0627195	Matrix	Metabolism > Vitamin metabolism > Folate and 1-C metabolism
TMEM205	-0.227418	Membrane	0
SLC25A53	#N/A	MIM	Small molecule transport > SLC25A family
AIFM3	#N/A	MIM	Metabolism > Metals and cofactors > Fe-S-containing proteins | Mitochondrial dynamics and surveillance > Apoptosis
MGST1	-1.40157	Membrane	Metabolism > Detoxification > Xenobiotic metabolism | Metabolism > Detoxification > ROS and glutathione metabolism
MTFP1	0.222547	Membrane	Mitochondrial dynamics and surveillance > Fission
COA4	0.236084	IMS	OXPHOS > Complex IV > CIV assembly factors | OXPHOS > OXPHOS assembly factors
NIF3L1	0.0413712	Matrix	0
PUSL1	#N/A	Matrix	Mitochondrial central dogma > Translation
SDSL	#N/A	unknown	Metabolism > Amino acid metabolism > Serine metabolism
BAX	#N/A	MOM	Mitochondrial dynamics and surveillance > Apoptosis
MAVS	#N/A	MOM	Signaling > Immune response
METTL17	-0.42817	Matrix	Mitochondrial central dogma > mtRNA metabolism > mt-rRNA modifications | Mitochondrial central dogma > Translation > Mitochondrial ribosome assembly
ACACB	0.123926	MOM	Metabolism > Lipid metabolism > Fatty acid oxidation | Metabolism > Vitamin metabolism > Biotin utilizing proteins
ARG2	0.0755176	Matrix	Metabolism > Amino acid metabolism
MTPAP	0.11595	Matrix	Mitochondrial central dogma > mtRNA metabolism > mtRNA granules | Mitochondrial central dogma > mtRNA metabolism > mt-rRNA modifications | Mitochondrial central dogma > mtRNA metabolism > mt-mRNA modifications | Mitochondrial central dogma > mtRNA metabolism > mtRNA stability and decay
CCDC51	0.211646	MIM	Small molecule transport
SUGCT	-0.204349	Matrix	Metabolism > Amino acid metabolism
DNM1L	0.172405	MOM	Mitochondrial dynamics and surveillance > Fission
NRDC	0.12112	Matrix	Protein import, sorting and homeostasis > Protein homeostasis > Chaperones | Protein import, sorting and homeostasis > Protein import and sorting
TMEM126B	-0.0959395	MIM	OXPHOS > Complex I > CI assembly factors | OXPHOS > OXPHOS assembly factors
NSUN4	0.00932954	Matrix	Mitochondrial central dogma > mtRNA metabolism > mt-rRNA modifications | Mitochondrial central dogma > Translation > Mitochondrial ribosome assembly
ACSS3	-0.0248506	Matrix	Metabolism > Lipid metabolism
FAM210B	-0.0966239	MIM	Metabolism > Metals and cofactors > Iron homeostasis
RBFA	#N/A	Matrix	Mitochondrial central dogma > Translation > Mitochondrial ribosome assembly
METAP1D	-0.0851803	Matrix	Mitochondrial central dogma > Translation > fMet processing | Protein import, sorting and homeostasis > Protein homeostasis > Proteases
AHCYL1	0.101943	MOM	Mitochondrial dynamics and surveillance > Organelle contact sites
NIPSNAP3A	#N/A	Matrix	0
MTARC1	-0.314584	MOM	Metabolism > Metals and cofactors > Molybdenum cofactor synthesis and proteins | Metabolism > Detoxification > Xenobiotic metabolism | Metabolism > Detoxification > Amidoxime reducing complex
FUNDC1	0.10013	MOM	Mitochondrial dynamics and surveillance > Mitophagy | Mitochondrial dynamics and surveillance > Autophagy
ACSL1	-0.0369766	MOM	Metabolism > Lipid metabolism > Fatty acid oxidation
COX20	#N/A	MIM	OXPHOS > Complex IV > CIV assembly factors | OXPHOS > OXPHOS assembly factors
HSDL1	-0.102724	unknown	0
CBR3	#N/A	Matrix	Metabolism > Detoxification > Xenobiotic metabolism
MTERF4	0.15551	Matrix	Mitochondrial central dogma > Translation > Mitochondrial ribosome assembly
NUDT19	-0.166036	Matrix	Metabolism > Metals and cofactors > Coenzyme A metabolism
HEBP1	-0.0939136	IMS	0
PTPMT1	0.496307	MIM	Metabolism > Lipid metabolism > Cardiolipin synthesis | Metabolism > Lipid metabolism > Phospholipid metabolism
PGAM5	0.180321	MOM	Mitochondrial dynamics and surveillance > Mitophagy | Mitochondrial dynamics and surveillance > Autophagy
DTYMK	0.435387	Matrix	Metabolism > Nucleotide metabolism > Nucleotide synthesis and processing
KARS1	0.246699	Matrix	Mitochondrial central dogma > Translation > mt-tRNA synthetases
STAR	-0.87712	MOM|IMS	Metabolism > Lipid metabolism > Cholesterol, bile acid, steroid synthesis
DNAJC19	0.152525	MIM	Protein import, sorting and homeostasis > Protein import and sorting > Import motor
OTC	#N/A	Matrix	Metabolism > Amino acid metabolism > Urea cycle
COX7A2L	0.219024	MIM	OXPHOS > Complex IV > CIV subunits | OXPHOS > OXPHOS subunits | OXPHOS > OXPHOS assembly factors | OXPHOS > Respirasome assembly
MTERF3	-0.0429922	Matrix	Mitochondrial central dogma > Translation > Mitochondrial ribosome assembly
SFXN2	-0.0140734	MIM	Small molecule transport > Sideroflexins
FASN	0.191764	IMS	Metabolism > Lipid metabolism
PINK1	-0.514765	MOM	Mitochondrial dynamics and surveillance > Mitophagy | Mitochondrial dynamics and surveillance > Autophagy | Signaling
TMEM177	#N/A	MIM	OXPHOS > Complex IV > CIV assembly factors | OXPHOS > OXPHOS assembly factors
TXNRD1	0.450372	unknown	Metabolism > Detoxification > ROS and glutathione metabolism | Metabolism > Detoxification > Selenoproteins
THNSL1	-0.0631046	Matrix	0
FDPS	0.0522728	MIM	Metabolism > Lipid metabolism > Cholesterol-associated
IDI1	0.117809	Matrix	Metabolism > Lipid metabolism > Cholesterol-associated
TOP3A	0.0578141	Matrix	Mitochondrial central dogma > mtDNA maintenance > mtDNA replication
FTMT	#N/A	Matrix	Metabolism > Metals and cofactors > Iron homeostasis
LDHAL6B	#N/A	Matrix	Metabolism > Carbohydrate metabolism
MTFR1	0.0190767	Membrane	Mitochondrial dynamics and surveillance > Fission
BCL2L13	-0.0745436	MOM	Mitochondrial dynamics and surveillance > Mitophagy | Mitochondrial dynamics and surveillance > Autophagy | Mitochondrial dynamics and surveillance > Apoptosis
TRMT10C	0.1973	Matrix	Mitochondrial central dogma > mtRNA metabolism > mtRNA granules | Mitochondrial central dogma > mtRNA metabolism > Polycistronic mtRNA processing | Mitochondrial central dogma > mtRNA metabolism > mt-tRNA modifications
ACOT7	0.100234	Matrix	Metabolism > Lipid metabolism
TFB1M	0.340412	Matrix	Mitochondrial central dogma > mtRNA metabolism > mtRNA granules | Mitochondrial central dogma > mtRNA metabolism > mt-rRNA modifications | Mitochondrial central dogma > Translation > Mitochondrial ribosome assembly
ARF5	-0.118947	unknown	0
MCUB	0.483625	MIM	Signaling > Calcium homeostasis > Calcium cycle | Small molecule transport > Calcium uniporter
TWNK	0.332214	Matrix	Mitochondrial central dogma > mtDNA maintenance > mtDNA replication | Mitochondrial central dogma > mtDNA maintenance > mtDNA nucleoid
MMADHC	0.0201241	Matrix	Metabolism > Vitamin metabolism > Vitamin B12 metabolism
PYCR2	0.188488	Matrix	Metabolism > Amino acid metabolism > Proline metabolism
TSTD1	-0.392821	unknown	Metabolism > Sulfur metabolism
LYRM1	0.0229162	unknown	0
OSBPL1A	-0.268831	unknown	Metabolism > Lipid metabolism > Cholesterol, bile acid, steroid synthesis | Metabolism > Lipid metabolism > Phospholipid metabolism
RECQL4	0.75932	Matrix	Mitochondrial central dogma > mtDNA maintenance > mtDNA repair
PET100	0.278339	MIM	OXPHOS > Complex IV > CIV assembly factors | OXPHOS > OXPHOS assembly factors
GDAP1	0.0193177	MOM	0
MTIF3	-0.058834	Matrix	Mitochondrial central dogma > Translation > Translation factors
UNG	0.511321	Matrix	Mitochondrial central dogma > mtDNA maintenance > mtDNA repair
GLYAT	#N/A	Matrix	Metabolism > Amino acid metabolism > Glycine metabolism | Metabolism > Detoxification > Xenobiotic metabolism
ISOC2	0.0867886	Matrix	0
ATP5MC1	0.520542	MIM	OXPHOS > Complex V > CV subunits | OXPHOS > OXPHOS subunits
QDPR	0.114679	Matrix	Metabolism > Metals and cofactors > Tetrahydrobiopterin synthesis | Metabolism > Vitamin metabolism > Folate and 1-C metabolism
COQ8B	#N/A	MIM	Metabolism > Metals and cofactors > Coenzyme Q metabolism
GTPBP10	0.165614	Matrix	Mitochondrial central dogma > Translation > Mitochondrial ribosome assembly
TSPO	0.808797	MOM	Metabolism > Lipid metabolism > Cholesterol, bile acid, steroid synthesis
FTH1	#N/A	unknown	Metabolism > Metals and cofactors > Iron homeostasis
TRMT1	0.00548806	Matrix	Mitochondrial central dogma > mtRNA metabolism > mt-tRNA modifications
ADCK2	-0.0527164	MIM	0
TSTD3	#N/A	unknown	0
MRPS36	0.0178651	Matrix	Mitochondrial central dogma > Translation > Mitochondrial ribosome | Metabolism > Carbohydrate metabolism > TCA cycle
PDP2	0.115745	Matrix	Metabolism > Carbohydrate metabolism > Pyruvate metabolism
AGPAT5	0.0127657	MOM	Metabolism > Lipid metabolism > Cardiolipin synthesis | Metabolism > Lipid metabolism > Phospholipid metabolism
MCRIP2	0.226124	unknown	Signaling
UCP2	0.521953	MIM	Small molecule transport > SLC25A family
SLC25A37	#N/A	MIM	Metabolism > Metals and cofactors > Iron homeostasis | Small molecule transport > SLC25A family
SLC25A28	-0.227296	MIM	Metabolism > Metals and cofactors > Iron homeostasis | Small molecule transport > SLC25A family
SLC25A48	#N/A	MIM	Small molecule transport > SLC25A family
SLC25A43	0.132825	MIM	Small molecule transport > SLC25A family
SLC25A47	#N/A	MIM	Small molecule transport > SLC25A family
SLC25A41	#N/A	MIM	Metabolism > Nucleotide metabolism > Nucleotide import | Small molecule transport > SLC25A family
SLC25A34	#N/A	MIM	Small molecule transport > SLC25A family
EPHX2	0.145913	unknown	Metabolism > Detoxification > Xenobiotic metabolism | Metabolism > Lipid metabolism
NUDT5	0.190301	unknown	Metabolism > Nucleotide metabolism > Nucleotide synthesis and processing
MICU1	0.0263586	MIM	Signaling > Calcium homeostasis > Calcium cycle | Signaling > Calcium homeostasis > EF hand proteins | Small molecule transport > Calcium uniporter
SOD1	0.475079	IMS	Metabolism > Detoxification > ROS and glutathione metabolism
SERHL2	0.209221	unknown	0
NDUFAF3	0.269656	MIM	OXPHOS > Complex I > CI assembly factors | OXPHOS > OXPHOS assembly factors
BOLA3	#N/A	Matrix	Metabolism > Metals and cofactors > Fe-S cluster biosynthesis | Metabolism > Metals and cofactors > Fe-S-containing proteins
OCIAD2	0.116693	unknown	Signaling
RSAD1	#N/A	MIM	Metabolism > Metals and cofactors > Fe-S-containing proteins
CHCHD6	0.238837	MIM	Mitochondrial dynamics and surveillance > Cristae formation > MICOS complex
FASTKD2	0.0397795	Matrix	Mitochondrial central dogma > mtRNA metabolism > mtRNA granules | Mitochondrial central dogma > mtRNA metabolism > Polycistronic mtRNA processing | Mitochondrial central dogma > mtRNA metabolism > mtRNA stability and decay | Mitochondrial central dogma > Translation > Mitochondrial ribosome assembly
PEX11B	0.0335642	Membrane	0
TMEM186	0.0254019	MIM	OXPHOS > Complex I > CI assembly factors | OXPHOS > OXPHOS assembly factors
PIF1	0.789252	Matrix	Mitochondrial central dogma > mtDNA maintenance
FABP1	#N/A	unknown	Metabolism > Metals and cofactors > Heme synthesis and processing | Metabolism > Lipid metabolism
ABCD1	0.253104	Membrane	Small molecule transport > ABC transporters
PLPBP	#N/A	Matrix	Metabolism > Vitamin metabolism > Vitamin B6 metabolism
DBI	0.640894	unknown	Metabolism > Lipid metabolism
PNPT1	0.164306	Matrix|IMS	Mitochondrial central dogma > mtRNA metabolism > mtRNA stability and decay
TOP1MT	#N/A	Matrix	Mitochondrial central dogma > mtDNA maintenance > mtDNA replication | Mitochondrial central dogma > mtRNA metabolism > Transcription
RNASEH1	0.159568	Matrix	Mitochondrial central dogma > mtDNA maintenance > mtDNA replication | Mitochondrial central dogma > mtRNA metabolism > mtRNA stability and decay
ABCA9	-1.0696	Membrane	Small molecule transport > ABC transporters
SCP2	#N/A	MIM	Metabolism > Lipid metabolism > Cholesterol, bile acid, steroid synthesis
NT5DC3	-0.315144	Matrix	0
CMC4	-0.0738078	IMS	0
LDHB	0.372037	unknown	Metabolism > Amino acid metabolism > Glyoxylate metabolism
YBEY	0.306914	Matrix	Mitochondrial central dogma > mtRNA metabolism > Polycistronic mtRNA processing | Mitochondrial central dogma > Translation > Mitochondrial ribosome assembly
HINT1	0.488486	unknown	Metabolism > Nucleotide metabolism > Nucleotide synthesis and processing
MUL1	0.0278428	MOM	Protein import, sorting and homeostasis > Protein homeostasis | Mitochondrial dynamics and surveillance > Fission | Signaling
TK2	-0.21559	Matrix	Metabolism > Nucleotide metabolism > Nucleotide synthesis and processing
AGMAT	#N/A	Matrix	Metabolism > Amino acid metabolism
CMPK2	0.258132	Matrix	Metabolism > Nucleotide metabolism > Nucleotide synthesis and processing
BID	0.192098	MOM	Mitochondrial dynamics and surveillance > Apoptosis
ARL2	0.201222	IMS	Mitochondrial dynamics and surveillance > Fusion
SYNJ2BP	-0.0488534	MOM	Mitochondrial dynamics and surveillance > Organelle contact sites
MFF	0.0970366	MOM	Mitochondrial dynamics and surveillance > Fission
DCXR	0.245224	Matrix	Metabolism > Carbohydrate metabolism
NUDT9	-0.11028	Matrix	Metabolism > Nucleotide metabolism > Nucleotide synthesis and processing
AMACR	#N/A	Matrix	Metabolism > Lipid metabolism > Fatty acid oxidation
VPS13D	-0.105218	MOM	Mitochondrial dynamics and surveillance > Mitophagy | Mitochondrial dynamics and surveillance > Autophagy
NUDT6	0.112725	Matrix	0
DMAC2	-0.126724	MIM	OXPHOS > Complex I > CI assembly factors | OXPHOS > OXPHOS assembly factors
MRM2	0.184058	Matrix	Mitochondrial central dogma > mtRNA metabolism > mtRNA granules | Mitochondrial central dogma > mtRNA metabolism > mt-rRNA modifications | Mitochondrial central dogma > Translation > Mitochondrial ribosome assembly
BAK1	#N/A	MOM	Mitochondrial dynamics and surveillance > Apoptosis
DHODH	0.633266	MIM	Metabolism > Nucleotide metabolism > Nucleotide synthesis and processing | Metabolism > Electron carriers > Q-linked reactions, other
MAOB	0.514045	MOM	Metabolism > Amino acid metabolism > Catechol metabolism | Metabolism > Detoxification > Xenobiotic metabolism
MGST3	0.295317	MOM	Metabolism > Lipid metabolism > Eicosanoid metabolism
ACP6	0.660894	IMS	Metabolism > Lipid metabolism > Phospholipid metabolism
MRPL48	0.169592	Matrix	Mitochondrial central dogma > Translation > Mitochondrial ribosome
AGXT	#N/A	Matrix	Metabolism > Amino acid metabolism > Serine metabolism | Metabolism > Amino acid metabolism > Glyoxylate metabolism
CYB5R3	-0.346582	MOM	Metabolism > Detoxification > Xenobiotic metabolism | Metabolism > Detoxification > Amidoxime reducing complex | Metabolism > Lipid metabolism
DDX28	0.186551	Matrix	Mitochondrial central dogma > mtRNA metabolism > mtRNA granules | Mitochondrial central dogma > Translation > Mitochondrial ribosome assembly
PNKD	#N/A	MIM	OXPHOS > Complex IV > CIV assembly factors | OXPHOS > OXPHOS assembly factors
MICU3	-0.270325	MIM	Signaling > Calcium homeostasis > Calcium cycle | Signaling > Calcium homeostasis > EF hand proteins | Small molecule transport > Calcium uniporter
BNIP3	0.313328	MOM	Mitochondrial dynamics and surveillance > Apoptosis
MTX3	-0.138279	MOM	Mitochondrial dynamics and surveillance > Intramitochondrial membrane interactions
MUTYH	0.672538	Matrix	Mitochondrial central dogma > mtDNA maintenance
GTPBP6	#N/A	Matrix	0
CYP11A1	-1.24792	MIM	Metabolism > Lipid metabolism > Cholesterol, bile acid, steroid synthesis | Metabolism > Metals and cofactors > Heme-containing proteins
OCIAD1	-0.105449	MOM	0
METTL8	0.289599	Matrix	Mitochondrial central dogma > mtRNA metabolism
SMIM20	#N/A	MIM	OXPHOS > Complex IV > CIV assembly factors | OXPHOS > OXPHOS assembly factors
RPUSD4	-0.0307832	Matrix	Mitochondrial central dogma > mtRNA metabolism > mtRNA granules | Mitochondrial central dogma > mtRNA metabolism > mt-tRNA modifications | Mitochondrial central dogma > mtRNA metabolism > mt-rRNA modifications
SMIM8	0.296777	MOM	0
NME6	-0.143847	Matrix	Metabolism > Nucleotide metabolism > Nucleotide synthesis and processing
FKBP8	0.0849245	MOM	Mitochondrial dynamics and surveillance > Organelle contact sites | Mitochondrial dynamics and surveillance > Mitophagy | Mitochondrial dynamics and surveillance > Autophagy
ACSM4	0.0116512	Matrix	Metabolism > Lipid metabolism > Fatty acid oxidation
NLRX1	0.398246	Matrix	Signaling > Immune response
FOXRED1	-0.0286242	MIM	OXPHOS > Complex I > CI assembly factors | OXPHOS > OXPHOS assembly factors
TFB2M	0.0860132	Matrix	Mitochondrial central dogma > mtDNA maintenance > mtDNA replication | Mitochondrial central dogma > mtRNA metabolism > Transcription
PPM1K	-1.13788	Matrix	Metabolism > Amino acid metabolism > Branched-chain amino acid metabolism | Metabolism > Amino acid metabolism > Branched-chain amino acid dehydrogenase complex
ATP5MC2	0.472597	MIM	OXPHOS > Complex V > CV subunits | OXPHOS > OXPHOS subunits
MT-ND1	#N/A	MIM	OXPHOS > Complex I > CI subunits | OXPHOS > OXPHOS subunits
TAZ	#N/A	IMS	Metabolism > Lipid metabolism > Cardiolipin synthesis
MSRB3	-0.242599	unknown	Metabolism > Detoxification > ROS and glutathione metabolism
ACOT11	0.049374	Matrix	Metabolism > Lipid metabolism > Fatty acid oxidation
NIPSNAP3B	#N/A	Matrix	0
NTHL1	0.0884775	unknown	Metabolism > Metals and cofactors > Fe-S-containing proteins
MARCHF5	0.0697011	MOM	Mitochondrial dynamics and surveillance > Mitophagy | Mitochondrial dynamics and surveillance > Autophagy
SFXN4	-0.0509449	MIM	Small molecule transport > Sideroflexins
TRMT5	0.133071	Matrix	Mitochondrial central dogma > mtRNA metabolism > mt-tRNA modifications
SLC25A6	0.241024	MIM	Metabolism > Nucleotide metabolism > Nucleotide import | Signaling > Calcium homeostasis > Mitochondrial permeability transition pore | Small molecule transport > SLC25A family
SLC25A52	#N/A	MIM	Metabolism > Metals and cofactors > NAD biosynthesis and metabolism | Small molecule transport > SLC25A family
OGG1	#N/A	Matrix	Mitochondrial central dogma > mtDNA maintenance > mtDNA repair
ACOD1	#N/A	Matrix	Metabolism > Carbohydrate metabolism > Itaconate metabolism | Signaling > Immune response
QTRT1	0.0813166	Matrix	Mitochondrial central dogma > mtRNA metabolism > mt-tRNA modifications
AIFM2	0.262874	Membrane	Metabolism > Detoxification > ROS and glutathione metabolism | Mitochondrial dynamics and surveillance > Apoptosis
PRDX2	-0.189704	unknown	Metabolism > Detoxification > ROS and glutathione metabolism
FBXL4	-0.383525	IMS	0
GPAM	0.15998	Membrane	Metabolism > Lipid metabolism > Cardiolipin synthesis | Metabolism > Lipid metabolism > Phospholipid metabolism
DMAC2L	0.0282984	MIM	OXPHOS > Complex V > CV subunits | OXPHOS > OXPHOS subunits
RMDN3	0.504855	MOM	Mitochondrial dynamics and surveillance > Organelle contact sites
PRXL2A	-0.232707	Membrane	Metabolism > Detoxification > ROS and glutathione metabolism
ATP5MD	#N/A	MIM	OXPHOS > Complex V > CV subunits | OXPHOS > OXPHOS subunits | Mitochondrial dynamics and surveillance > Cristae formation
PET117	#N/A	MIM	OXPHOS > Complex IV > CIV assembly factors | OXPHOS > OXPHOS assembly factors
MAOA	#N/A	MOM	Metabolism > Amino acid metabolism > Catechol metabolism | Metabolism > Detoxification > Xenobiotic metabolism
C15orf61	0.0305495	Matrix	0
POLQ	1.29085	Matrix	Mitochondrial central dogma > mtDNA maintenance
BCO2	0.754419	MIM	Metabolism > Vitamin metabolism > Vitamin A metabolism
IFI27	#N/A	Membrane	Signaling > Immune response | Mitochondrial dynamics and surveillance > Apoptosis
CRYZ	-0.190049	Matrix	0
PYCR1	0.553919	Matrix	Metabolism > Amino acid metabolism > Proline metabolism
TMLHE	0.365375	Matrix	Metabolism > Metals and cofactors > Carnitine synthesis and transport
TOMM20	0.165357	MOM	Protein import, sorting and homeostasis > Protein import and sorting > TOM | Mitochondrial dynamics and surveillance
YRDC	0.218246	Matrix	Mitochondrial central dogma > mtRNA metabolism > mt-tRNA modifications
COA7	0.806438	IMS	OXPHOS > Complex IV > CIV assembly factors | OXPHOS > OXPHOS assembly factors
DHRS2	#N/A	Matrix	Metabolism > Detoxification > Xenobiotic metabolism
MMAA	-0.162561	Matrix	Metabolism > Vitamin metabolism > Vitamin B12 metabolism
MIEF1	#N/A	MOM|Matrix	Mitochondrial central dogma > Translation > Mitochondrial ribosome assembly | Mitochondrial dynamics and surveillance > Fission
C15orf48	-0.069735	Membrane	0
LIG3	0.132911	Matrix	Mitochondrial central dogma > mtDNA maintenance > mtDNA replication | Mitochondrial central dogma > mtDNA maintenance > mtDNA repair
BNIP3L	0.00722684	MOM	Mitochondrial dynamics and surveillance > Apoptosis
FASTKD5	0.103639	Matrix	Mitochondrial central dogma > mtRNA metabolism > mtRNA granules | Mitochondrial central dogma > mtRNA metabolism > Polycistronic mtRNA processing | Mitochondrial central dogma > mtRNA metabolism > mtRNA stability and decay
PARK7	0.344397	MOM	Protein import, sorting and homeostasis > Protein homeostasis | Mitochondrial dynamics and surveillance > Mitophagy | Mitochondrial dynamics and surveillance > Autophagy
COA1	#N/A	MIM	OXPHOS > Complex I > CI assembly factors | OXPHOS > Complex IV > CIV assembly factors | OXPHOS > OXPHOS assembly factors
COX7B2	#N/A	MIM	OXPHOS > Complex IV > CIV subunits | OXPHOS > OXPHOS subunits
MT-ND4L	#N/A	MIM	OXPHOS > Complex I > CI subunits | OXPHOS > OXPHOS subunits
SIRT4	-0.0372181	Matrix	Metabolism > Metals and cofactors > NAD biosynthesis and metabolism
UQCC2	0.507152	MIM	OXPHOS > Complex III > CIII assembly factors | OXPHOS > OXPHOS assembly factors
USP30	-0.106268	MOM	Protein import, sorting and homeostasis > Protein homeostasis > Proteases | Mitochondrial dynamics and surveillance > Mitophagy | Mitochondrial dynamics and surveillance > Autophagy
PDE12	0.0922721	Matrix	Mitochondrial central dogma > mtRNA metabolism > mt-mRNA modifications | Mitochondrial central dogma > mtRNA metabolism > mtRNA stability and decay
NME3	0.594827	MOM	Metabolism > Nucleotide metabolism > Nucleotide synthesis and processing
DHX30	0.124765	Matrix	Mitochondrial central dogma > mtRNA metabolism > mtRNA granules | Mitochondrial central dogma > Translation > Mitochondrial ribosome assembly
FASTK	0.0981713	MIM	Mitochondrial central dogma > mtRNA metabolism > mtRNA granules | Mitochondrial central dogma > mtRNA metabolism > Polycistronic mtRNA processing | Mitochondrial central dogma > mtRNA metabolism > mtRNA stability and decay
METTL15	0.29078	Matrix	Mitochondrial central dogma > mtRNA metabolism > mt-rRNA modifications
CYP24A1	#N/A	MIM	Metabolism > Metals and cofactors > Heme-containing proteins | Metabolism > Vitamin metabolism > Vitamin D metabolism
NOCT	0.114582	Matrix	Metabolism > Metals and cofactors > NAD biosynthesis and metabolism
PANK2	-0.0903852	IMS	Metabolism > Metals and cofactors > Coenzyme A metabolism
CA5A	-0.0547494	Matrix	Metabolism > Amino acid metabolism > Urea cycle
NT5DC2	0.360697	Matrix	Metabolism > Nucleotide metabolism > Nucleotide synthesis and processing
ATAD3B	#N/A	MIM	Mitochondrial central dogma > mtDNA maintenance > mtDNA nucleoid | Mitochondrial dynamics and surveillance > Organelle contact sites | Mitochondrial dynamics and surveillance > Intramitochondrial membrane interactions
TRUB2	0.0666997	Matrix	Mitochondrial central dogma > mtRNA metabolism > mtRNA granules | Mitochondrial central dogma > mtRNA metabolism > mt-rRNA modifications
PRKACA	-0.0266713	MIM	Signaling > cAMP-PKA signaling
COMTD1	0.0628015	Membrane	0
CPT1C	-0.194951	MOM	Metabolism > Lipid metabolism > Fatty acid oxidation | Metabolism > Metals and cofactors > Carnitine synthesis and transport | Metabolism > Metals and cofactors > Carnitine shuttle
C3orf33	#N/A	Matrix	0
MIGA2	-0.254605	MOM	Mitochondrial dynamics and surveillance > Fusion | Mitochondrial dynamics and surveillance > Organelle contact sites
SND1	0.436735	unknown	0
GLUD2	#N/A	Matrix	Metabolism > Amino acid metabolism > Glutamate metabolism | Metabolism > Amino acid metabolism > GABA metabolism
HPDL	#N/A	unknown	0
ANGEL2	-0.19795	Matrix	Mitochondrial central dogma > mtRNA metabolism > mt-mRNA modifications
ANTKMT	0.238243	MIM	Metabolism > Nucleotide metabolism
UQCC3	0.148215	MIM	OXPHOS > Complex III > CIII assembly factors | OXPHOS > OXPHOS assembly factors
PRDX4	0.395578	IMS	Metabolism > Detoxification > ROS and glutathione metabolism
CDK5RAP1	0.0653245	Matrix	Mitochondrial central dogma > mtRNA metabolism > mt-tRNA modifications
PAICS	-0.12643	Matrix	Metabolism > Nucleotide metabolism > Nucleotide synthesis and processing
MGARP	-0.868522	Membrane	Mitochondrial dynamics and surveillance > Trafficking
HDHD3	0.400974	Matrix	0
CYP11B2	#N/A	MIM	Metabolism > Lipid metabolism > Cholesterol, bile acid, steroid synthesis | Metabolism > Metals and cofactors > Heme-containing proteins
AGPAT4	-0.286128	MOM	Metabolism > Lipid metabolism > Cardiolipin synthesis | Metabolism > Lipid metabolism > Phospholipid metabolism
RCC1L	-0.0510211	Matrix	Mitochondrial central dogma > mtRNA metabolism > mt-rRNA modifications
FAM185A	0.505569	Matrix	0
PMAIP1	0.772696	MOM	Mitochondrial dynamics and surveillance > Apoptosis
TDRKH	0.312733	Membrane	0
SLC8B1	0.0504573	MIM	Signaling > Calcium homeostasis > Calcium cycle | Small molecule transport
CYP27B1	#N/A	MIM	Metabolism > Metals and cofactors > Heme-containing proteins | Metabolism > Vitamin metabolism > Vitamin D metabolism
POLG2	-0.166752	Matrix	Mitochondrial central dogma > mtDNA maintenance > mtDNA replication | Mitochondrial central dogma > mtDNA maintenance > mtDNA nucleoid
THEM5	#N/A	Matrix	Metabolism > Lipid metabolism
BIK	#N/A	MOM	Mitochondrial dynamics and surveillance > Apoptosis
MTERF1	-0.0892267	Matrix	Mitochondrial central dogma > mtDNA maintenance > mtDNA nucleoid | Mitochondrial central dogma > mtRNA metabolism > Transcription
MTFR2	0.0859214	Membrane	Mitochondrial dynamics and surveillance > Fission
GPX4	0.402063	MIM	Metabolism > Detoxification > ROS and glutathione metabolism | Metabolism > Detoxification > Selenoproteins
TOMM20L	#N/A	MOM	Protein import, sorting and homeostasis > Protein import and sorting
COMT	-0.232917	Membrane	Metabolism > Amino acid metabolism > Catechol metabolism
MYG1	0.193519	Matrix	Mitochondrial central dogma > mtRNA metabolism > mt-rRNA modifications | Mitochondrial central dogma > mtRNA metabolism > mt-mRNA modifications
SPATA20	-0.433076	Matrix	0
OXCT2	#N/A	Matrix	Metabolism > Carbohydrate metabolism > Ketone metabolism
CCDC127	0.153374	Membrane	0
CRY1	0.0358888	unknown	0
ACSM2B	#N/A	Matrix	Metabolism > Lipid metabolism > Fatty acid oxidation
MYO19	0.587998	MOM	Mitochondrial dynamics and surveillance > Trafficking
MGME1	0.690896	Matrix	Mitochondrial central dogma > mtDNA maintenance > mtDNA replication | Mitochondrial central dogma > mtDNA maintenance > mtDNA stability and decay
SEPTIN4	#N/A	MOM	Mitochondrial dynamics and surveillance > Apoptosis
EFHD1	#N/A	MIM	Signaling > Calcium homeostasis > EF hand proteins
RAB5IF	0.290988	MIM	OXPHOS > OXPHOS assembly factors | OXPHOS > Respirasome assembly
APEX1	0.067015	Matrix	Mitochondrial central dogma > mtDNA maintenance > mtDNA repair
SPTLC2	0.0302281	Membrane	Metabolism > Lipid metabolism > Phospholipid metabolism
DMAC1	-0.134061	MIM	OXPHOS > Complex I > CI assembly factors | OXPHOS > OXPHOS assembly factors
ATPSCKMT	0.410477	MIM	OXPHOS > Complex V > CV assembly factors | OXPHOS > OXPHOS assembly factors
NEU4	#N/A	MOM	Metabolism > Carbohydrate metabolism
CASP9	-0.0195293	IMS	Protein import, sorting and homeostasis > Protein homeostasis > Proteases | Mitochondrial dynamics and surveillance > Apoptosis
AGK	0.100516	MIM	Protein import, sorting and homeostasis > Protein import and sorting > TIM22 carrier pathway | Metabolism > Lipid metabolism > Phospholipid metabolism
MCL1	-0.0119857	MOM	Mitochondrial dynamics and surveillance > Apoptosis
DUS2	0.148482	Matrix	Mitochondrial central dogma > mtRNA metabolism > mt-tRNA modifications
PLD6	#N/A	MOM	Metabolism > Lipid metabolism > Cardiolipin synthesis | Mitochondrial dynamics and surveillance > Fusion
TOMM34	0.250265	MOM	Protein import, sorting and homeostasis > Protein import and sorting > TOM
PRORP	0.0893435	Matrix	Mitochondrial central dogma > mtRNA metabolism > mtRNA granules | Mitochondrial central dogma > mtRNA metabolism > Polycistronic mtRNA processing
PLSCR3	-0.100435	MIM	Metabolism > Lipid metabolism > Cardiolipin synthesis
CKMT1B	#N/A	MIM	Metabolism > Nucleotide metabolism > Creatine metabolism
NDUFB1	0.188691	MIM	OXPHOS > Complex I > CI subunits | OXPHOS > OXPHOS subunits
ATP5MF-PTCD1	#N/A	unknown	0
CASP8	0.0934288	MOM	Protein import, sorting and homeostasis > Protein homeostasis | Mitochondrial dynamics and surveillance > Apoptosis
BCL2L1	-0.0824103	MOM	Mitochondrial dynamics and surveillance > Apoptosis
EXD2	-0.197674	Matrix	Mitochondrial central dogma > Translation
ARMC10	-0.0190777	MOM	Mitochondrial dynamics and surveillance > Fission | Mitochondrial dynamics and surveillance > Trafficking
MIEF2	#N/A	MOM	Mitochondrial dynamics and surveillance > Fission
THG1L	0.118879	Matrix	Mitochondrial central dogma > mtRNA metabolism > mt-tRNA modifications
GOLPH3	#N/A	IMS	0
PREPL	0.0527161	Matrix	0
FASTKD3	0.373176	Matrix	Mitochondrial central dogma > mtRNA metabolism > Polycistronic mtRNA processing | Mitochondrial central dogma > mtRNA metabolism > mtRNA stability and decay
CEP89	-0.0835274	IMS	OXPHOS > Complex IV > CIV assembly factors | OXPHOS > OXPHOS assembly factors
GPAT2	#N/A	MOM	Metabolism > Lipid metabolism > Cardiolipin synthesis | Metabolism > Lipid metabolism > Phospholipid metabolism
NBR1	-0.16408	IMS	Mitochondrial dynamics and surveillance > Autophagy
BOK	#N/A	MOM	Mitochondrial dynamics and surveillance > Apoptosis
FKBP10	0.289378	IMS	Protein import, sorting and homeostasis > Protein homeostasis > Chaperones
SETD9	0.225823	Matrix	0
CYP11B1	#N/A	MIM	Metabolism > Lipid metabolism > Cholesterol, bile acid, steroid synthesis | Metabolism > Metals and cofactors > Heme-containing proteins
CSKMT	0.739521	Matrix	Signaling
MIGA1	-0.0976166	MOM	Mitochondrial dynamics and surveillance > Fusion
RPIA	-0.0061596	Matrix	Metabolism > Carbohydrate metabolism
BBC3	#N/A	MOM	Mitochondrial dynamics and surveillance > Apoptosis
BAD	-0.0420399	MOM	Mitochondrial dynamics and surveillance > Apoptosis
BCL2	0.0995684	MOM	Mitochondrial dynamics and surveillance > Apoptosis
BCL2A1	-0.330344	MOM	Mitochondrial dynamics and surveillance > Apoptosis
BCL2L2	-0.191732	MOM	Mitochondrial dynamics and surveillance > Apoptosis
CASP3	0.388166	IMS	Protein import, sorting and homeostasis > Protein homeostasis > Proteases | Mitochondrial dynamics and surveillance > Apoptosis
DMPK	-0.270411	MOM	0
DNA2	1.08417	Matrix	Mitochondrial central dogma > mtDNA maintenance > mtDNA replication | Metabolism > Metals and cofactors > Fe-S-containing proteins
MT-ND6	#N/A	MIM	OXPHOS > Complex I > CI subunits | OXPHOS > OXPHOS subunits
PRKN	-0.533393	MOM	Mitochondrial dynamics and surveillance > Mitophagy | Mitochondrial dynamics and surveillance > Autophagy
ALKBH1	-0.00232894	Matrix	Mitochondrial central dogma > mtRNA metabolism > mtRNA granules | Mitochondrial central dogma > mtRNA metabolism > mt-tRNA modifications
PICK1	0.114549	unknown	0
BCL2L10	#N/A	MOM	Mitochondrial dynamics and surveillance > Apoptosis
AKAP10	-0.0307562	MOM	Signaling > cAMP-PKA signaling
STYXL1	0.222058	Matrix	Mitochondrial dynamics and surveillance > Apoptosis
NSUN2	0.182304	Matrix	Mitochondrial central dogma > mtRNA metabolism > mt-tRNA modifications
ADCY10	#N/A	Membrane	Signaling > cAMP-PKA signaling
SPHK2	-0.0204673	MIM	Metabolism > Lipid metabolism > Phospholipid metabolism | Mitochondrial dynamics and surveillance > Apoptosis
NSUN3	0.0107198	Matrix	Mitochondrial central dogma > mtRNA metabolism > mt-tRNA modifications
PABPC5	-0.0941073	Matrix	0
PRSS35	-0.694762	unknown	Protein import, sorting and homeostasis > Protein homeostasis
PRIMPOL	0.359225	Matrix	Mitochondrial central dogma > mtDNA maintenance > mtDNA repair
SERAC1	-0.0285008	MOM	Metabolism > Lipid metabolism > Phospholipid metabolism
STX17	0.082876	MOM	Mitochondrial dynamics and surveillance > Fission | Mitochondrial dynamics and surveillance > Organelle contact sites | Mitochondrial dynamics and surveillance > Autophagy
TRMT61B	0.0783179	Matrix	Mitochondrial central dogma > mtRNA metabolism > mt-tRNA modifications | Mitochondrial central dogma > mtRNA metabolism > mt-rRNA modifications | Mitochondrial central dogma > Translation > Mitochondrial ribosome assembly
PDE2A	-0.22015	MIM	Signaling > cAMP-PKA signaling
PLGRKT	0.162406	Membrane	0
ETFBKMT	#N/A	Matrix	Metabolism > Electron carriers > Q-linked reactions, other
RTL10	#N/A	MOM	Mitochondrial dynamics and surveillance > Apoptosis
BCL2L11	0.131696	MOM	Mitochondrial dynamics and surveillance > Apoptosis
SPIRE1	0.0771481	MOM	Mitochondrial dynamics and surveillance > Fission | Mitochondrial dynamics and surveillance > Organelle contact sites
C2orf69	0.276572	Matrix	0
ARMCX2	-0.328417	Membrane	0
ARMCX1	-0.0912332	MOM	Mitochondrial dynamics and surveillance > Trafficking
POLB	0.327994	Matrix	Mitochondrial central dogma > mtDNA maintenance > mtDNA repair
SNAP29	0.0311539	IMS	Mitochondrial dynamics and surveillance > Autophagy
ARMCX3	-0.174647	MOM	Mitochondrial dynamics and surveillance > Trafficking
ARMCX6	-0.131951	Membrane	0
METTL4	0.187318	Matrix	Mitochondrial central dogma > mtDNA maintenance > mtDNA modifications
SPHKAP	#N/A	MIM	Signaling > cAMP-PKA signaling
NAT8L	#N/A	Membrane	Metabolism > Amino acid metabolism > Glutamate metabolism
MCCD1	#N/A	unknown	0
PIGBOS1	0.102161	MOM	Mitochondrial dynamics and surveillance > Organelle contact sites
HTD2	0.179236	Matrix	Metabolism > Lipid metabolism > Type II fatty acid synthesis
RP11_469A15.2	#N/A	MIM
Statictics				Location
In total of genes	OXPHOS related genes	Upregulation	Upregulated genes in OXPHOS related genes	MOM	Matrix	MIM	IMS	Membrane	MOM|IMS	Matrix|IMS	Unknow
1136	169	628	105 (62.1%)	0	7	92	6	0
			Downregulated genes in OXPHOS related genes
			21 (12.4%)		4	13	4
	Genes NOT related to OXPHOS	Downregulation	Upregulated genes NOT related to OXPHOS
	967	293	523 (54.1%)	49	308	105	19	14		1	27
			Downregulated genes NOT related to OXPHOS
			272 (28.1%)	40	125	65	10	15	1		16
		not found or counts < 5	remark
		215	Gene with < 5 counts were not included	MOM (Mitochondrial Outer Membrane)
				MIM (Mitochondrial Inner Membrane)
				IMS (Intermembrane Space)
